# Supplementary material for: Characterization and comparative profiling of the small RNA transcriptomes in two phases of flowering in Cymbidium ensifolium
Source: BMC Genomics. 2015 Aug 20;16(1):622. doi: 10.1186/s12864-015-1764-1 (PMC4546042; doi:10.1186/s12864-015-1764-1)
Supplement: Additional file 1: — Real-time quantitative PCR primer sequences for candidate miRNAs. [file 12864_2015_1764_MOESM1_ESM.xlsx]

## Sheet: Sheet1
Additonal file 1 Real-time quantitative PCR (RT-qPCR) primer sequences for candidate miRNAs
mirRNA	Reversed transcribed primer	Length(nt)	RT-qPCR forward Primer	Length (nt)	RT-qPCR reverse Primer	Length (nt)
novel-miR03	GTCGTATCCAGTGCAGGGTCCGAGGTATTCGCACTGGATACGACCCGGAT	50	GTCGATAAACCTCTGCATCCG	21	CAGTGCAGGGTCCGAGGTATT	21
novel-miR07●	GTCGTATCCAGTGCAGGGTCCGAGGTATTCGCACTGGATACGACATTCAG	50	AGTGCCTGCCTTGCATCAA	21	CAGTGCAGGGTCCGAGGTATT	21
novel-miR10	GTCGTATCCAGTGCAGGGTCCGAGGTATTCGCACTGGATACGACGATGTC	50	CGCGAATATTGAAGTTGGTGTT	22	CAGTGCAGGGTCCGAGGTATT	21
novel-miR11●○	GTCGTATCCAGTGCAGGGTCCGAGGTATTCGCACTGGATACGACATTCAC	50	ATGTGCCCTACTCGCACCAA	21	CAGTGCAGGGTCCGAGGTATT	21
novel-miR16●	GTCGTATCCAGTGCAGGGTCCGAGGTATTCGCACTGGATACGACCATCAT	50	TGTGGAGGCTCTGAAAGTATGAT	23	CAGTGCAGGGTCCGAGGTATT	21
novel-miR19	GTCGTATCCAGTGCAGGGTCCGAGGTATTCGCACTGGATACGACTATCCA	50	GCGTGATCATGCGATCTATTTG	21	CAGTGCAGGGTCCGAGGTATT	21
novel-miR31●○	GTCGTATCCAGTGCAGGGTCCGAGGTATTCGCACTGGATACGACGGCCAA	50	CGTGATCGATTGACTGGCTTT	21	CAGTGCAGGGTCCGAGGTATT	21
novel-miR37●○	GTCGTATCCAGTGCAGGGTCCGAGGTATTCGCACTGGATACGACTTCCCG	50	AGCGTGTCGCTTGGTGCA	18	CAGTGCAGGGTCCGAGGTATT	21
novel-miR44	GTCGTATCCAGTGCAGGGTCCGAGGTATTCGCACTGGATACGACTAGAGC	50	CGTGTTTGGATTGAAGGGAG	21	CAGTGCAGGGTCCGAGGTATT	21
cen-miR159f●	GTCGTATCCAGTGCAGGGTCCGAGGTATTCGCACTGGATACGACTAGAGC	50	CCAGCGTGCTTGGATTGAAG	21	CAGTGCAGGGTCCGAGGTATT	21
cen-miR160a-5p●○	GTCGTATCCAGTGCAGGGTCCGAGGTATTCGCACTGGATACGACTGGCAT	50	AGTGTGCCTGGCTCCCTGTA	21	CAGTGCAGGGTCCGAGGTATT	21
cen-miR162b	GTCGTATCCAGTGCAGGGTCCGAGGTATTCGCACTGGATACGACCTGGAT	50	AGCGTGTCGATAAGCCTCTGC	21	CAGTGCAGGGTCCGAGGTATT	21
cen-miR166e-3p	GTCGTATCCAGTGCAGGGTCCGAGGTATTCGCACTGGATACGACGGGGAA	50	CGTGTCGAACCAGGCTTCAT	21	CAGTGCAGGGTCCGAGGTATT	21
cen-miR394●○	GTCGTATCCAGTGCAGGGTCCGAGGTATTCGCACTGGATACGACGGAGGT	50	AGCGTGTTGGCATTCTGTCC	20	CAGTGCAGGGTCCGAGGTATT	21
cen-miR396a-3p●	GTCGTATCCAGTGCAGGGTCCGAGGTATTCGCACTGGATACGACTTCCCA	50	TGGTTCAATAAAGCTGTGGGAA	22	CAGTGCAGGGTCCGAGGTATT	21
cen-miR396a-5p●○	GTCGTATCCAGTGCAGGGTCCGAGGTATTCGCACTGGATACGACCAGTTC	50	GCGTGTTCCACAGCTTTCTTG	21	CAGTGCAGGGTCCGAGGTATT	21
cen-miR396c-5p●	GTCGTATCCAGTGCAGGGTCCGAGGTATTCGCACTGGATACGACAAGTTC	50	GCGTGTTCCACAGCTTTCTTG	21	CAGTGCAGGGTCCGAGGTATT	21
cen-miR5072	GTCGTATCCAGTGCAGGGTCCGAGGTATTCGCACTGGATACGACTGGCGA	50	TACGATTCCCCAGCGGAGT	21	CAGTGCAGGGTCCGAGGTATT	21
cen-miR5083	GTCGTATCCAGTGCAGGGTCCGAGGTATTCGCACTGGATACGACTGATCA	50	CCAGCGTGAGACTACAATTATCTGA	21	CAGTGCAGGGTCCGAGGTATT	21
cen-miR535-5p●○	GTCGTATCCAGTGCAGGGTCCGAGGTATTCGCACTGGATACGACGCGTGC	50	ATAGCGTGTGACAACGAGAGAGA	21	CAGTGCAGGGTCCGAGGTATT	21
U6*	GGGATGCAACACAAGGACTTC	21	CGTGCTTGGGCGAGAGTAGTA	21	GGGATGCAACACAAGGACTTC	21
●: miRNAs were differentially expressed with significance in RNA-seq
○: miRNAs were differentially expressed with significance in RT-qPCA
*: A small RNA, U6, was used as an internal control
