# Supplementary material for: Characterization and comparative profiling of the small RNA transcriptomes in two phases of flowering in Cymbidium ensifolium
Source: BMC Genomics. 2015 Aug 20;16(1):622. doi: 10.1186/s12864-015-1764-1 (PMC4546042; doi:10.1186/s12864-015-1764-1)
Supplement: Additional file 2: — The conserved miRNA family among all of the species. [file 12864_2015_1764_MOESM2_ESM.xlsx]

## Sheet: Sheet1
Additional file 2 The conserved miRNA families among species
miRNA familiy Species	MIR167_1 (5)	MIR396 (4)	MIR171_2 (2)	MIR529 (2)	MIR166 (10)	MIR535 (1)	MIR172 (3)	MIR160 (4)	MIR394 (1)	MIR395 (1)	MIR171_1 (6)	MIR162_2 (2)	MIR393 (2)	MIR164 (3)	MIR159 (6)	MIR156 (7)	MIR5179 (1)	MIR408 (1)	MIR169_2 (2)	MIR399 (1)
Hevea_brasiliensis	0	2	0	0	2	0	0	0	0	0	0	0	0	0	3	1	0	2	0	0
Solanum_lycopersicum	1	0	0	0	2	0	2	1	0	2	4	0	0	0	2	3	0	0	2	1
Ricinus_communis	3	1	0	0	5	1	1	3	0	5	7	0	1	4	5	8	0	1	3	6
Bruguiera_gymnorhiza	0	2	0	0	0	0	0	0	0	0	0	0	0	0	0	1	0	0	0	0
Vitis_vinifera	5	4	1	0	8	3	4	5	3	14	8	0	2	4	7	8	0	1	22	9
Helianthus_argophyllus	0	0	0	0	0	0	0	0	0	0	0	0	0	0	0	1	0	0	0	0
Zea_mays	9	8	3	0	14	0	5	7	2	16	11	1	3	8	14	12	0	2	4	10
Sorghum_bicolor	7	5	3	0	11	0	6	6	2	12	8	1	2	5	4	9	0	1	5	11
Rehmannia_glutinosa	0	0	0	0	0	0	0	0	0	0	0	0	0	1	0	0	0	0	0	0
Avicennia_marina	0	1	0	0	0	0	0	0	0	0	0	0	0	0	0	1	0	0	0	0
Festuca_arundinacea	0	1	0	0	1	0	0	1	0	0	1	0	0	0	1	2	0	0	0	0
Elaeis_guineensis	0	0	0	0	0	0	6	0	0	0	0	0	0	0	0	0	0	0	0	0
Gossypium_raimondii	0	0	0	0	0	0	0	0	0	0	0	0	0	0	0	2	0	0	0	0
Cunninghamia_lanceolata	0	0	0	0	1	0	0	0	0	0	0	0	0	1	0	0	0	0	0	0
Cynara_cardunculus	1	3	0	0	0	0	1	2	1	3	1	0	1	1	1	3	0	1	0	1
Selaginella_moellendorffii	0	1	0	0	3	0	0	2	0	0	4	0	0	0	2	5	0	0	0	0
Glycine_max	8	11	4	0	21	0	12	6	7	13	17	0	11	11	20	24	0	4	14	8
Glycine_soja	1	0	0	0	0	0	0	0	0	0	0	0	0	0	0	0	0	0	0	0
Arabidopsis_thaliana	3	2	0	0	9	0	5	3	2	6	4	0	2	3	6	12	0	1	7	6
Helianthus_paradoxus	0	0	0	0	1	0	0	0	0	0	1	0	0	0	0	1	0	0	0	0
Citrus_clementine	2	1	0	0	0	0	0	0	0	0	1	0	0	0	0	0	0	0	0	0
Digitalis_purpurea	3	1	0	0	2	0	2	1	0	0	0	0	0	0	0	2	0	1	0	0
Citrus_trifoliata	1	0	0	0	1	0	0	0	0	0	1	0	0	1	1	1	0	0	0	0
Theobroma_cacao	3	5	0	0	4	1	5	3	2	2	8	0	2	3	0	7	0	0	8	9
Bruguiera_cylindrica	0	2	0	0	0	0	0	0	0	0	0	0	0	0	0	1	0	0	0	0
Aquilegia_caerulea	1	2	0	1	5	1	2	2	0	2	6	0	0	0	2	2	0	0	1	1
Citrus_sinensis	3	3	2	0	5	1	3	1	1	1	1	0	1	1	1	1	0	1	1	5
Triticum_aestivum	2	0	0	0	0	0	0	1	0	2	2	0	0	1	3	1	0	1	0	1
Hordeum_vulgare	0	0	0	0	3	0	0	0	0	0	1	0	0	0	2	1	0	0	0	0
Pinus_densata	0	1	0	0	2	0	0	0	0	0	1	0	0	0	1	0	0	0	1	0
Saccharum_ssp.	0	1	0	0	1	0	0	0	0	0	0	0	0	0	1	1	0	2	0	0
Helianthus_annuus	0	0	0	0	0	0	0	1	0	0	0	0	0	0	0	3	0	0	0	0
Saccharum_officinarum	0	1	0	0	0	0	0	0	0	0	0	0	0	0	5	1	0	5	0	0
Malus_domestica	10	7	1	0	9	4	15	5	2	9	14	0	6	6	6	31	0	4	1	10
Brassica_napus	4	1	0	0	6	0	4	4	2	6	7	0	1	4	1	7	0	0	4	3
Solanum_tuberosum	4	1	1	0	4	0	5	2	1	10	5	0	1	0	3	11	0	1	0	15
Physcomitrella_patens	0	0	0	7	13	4	0	9	0	0	2	0	0	0	5	3	0	1	0	0
Brassica_oleracea	0	0	0	0	0	0	2	0	0	0	1	0	0	0	0	1	0	0	0	0
Salvia_sclarea	0	1	0	0	1	0	1	0	1	0	2	0	0	2	0	1	0	0	0	1
Pinus_taeda	0	1	0	0	3	0	0	0	0	0	0	0	0	0	4	2	0	0	0	0
Arachis_hypogaea	1	0	0	0	0	0	0	1	1	0	0	0	0	0	1	3	0	1	0	0
Arabidopsis_lyrata	3	2	0	0	10	0	6	3	2	8	4	0	2	3	7	12	0	1	7	9
Phaseolus_vulgaris	0	0	0	0	1	0	0	0	0	0	0	0	0	0	2	0	0	0	0	1
Brassica_rapa	4	0	0	0	0	0	2	1	0	0	5	0	0	1	1	1	0	0	0	0
Lotus_japonicus	4	1	1	0	0	0	3	0	0	0	3	0	0	0	0	0	0	1	0	0
Helianthus_tuberosus	0	0	0	0	0	0	0	1	0	0	3	0	3	0	1	1	0	0	0	0
Gossypium_hirsutum	2	2	1	0	1	0	1	1	2	0	0	0	1	1	0	4	0	0	1	5
Manihot_esculenta	8	6	0	0	10	2	6	8	3	5	10	0	4	4	12	11	0	1	10	7
Helianthus_ciliaris	0	0	0	0	0	0	0	0	0	0	0	0	0	0	0	2	0	0	0	0
Acacia_auriculiformis	0	1	0	0	0	0	1	1	0	0	0	0	0	0	1	0	0	0	0	0
Brachypodium_distachyon	5	5	0	1	9	0	2	5	1	15	4	1	2	5	4	9	1	1	4	2
Populus_trichocarpa	8	7	3	0	17	0	8	8	2	11	10	0	3	6	13	12	0	1	11	10
Aegilops_tauschii	0	0	0	0	0	0	1	0	0	0	0	0	0	0	0	0	0	0	1	0
Medicago_truncatula	2	3	2	0	7	0	4	6	0	15	6	0	2	4	6	10	0	1	7	20
Citrus_reticulata	0	0	0	0	2	0	0	0	0	0	1	0	0	0	0	0	0	0	0	0
Carica_papaya	4	1	0	0	5	1	2	6	2	5	4	0	1	3	3	6	0	1	1	0
Linum_usitatissimum	9	5	1	0	11	0	10	10	2	5	9	0	4	5	4	9	0	1	7	7
Triticum_turgidum	0	0	0	0	0	0	0	1	0	0	0	0	0	0	0	0	0	0	0	0
Acacia_mangium	0	1	0	0	0	0	0	0	0	0	0	0	0	0	1	0	0	0	0	0
Nicotiana_tabacum	5	3	2	0	8	0	10	4	1	3	3	0	0	3	3	10	0	1	18	7
Picea_abies	0	3	0	0	2	1	0	2	0	1	0	0	0	0	0	0	0	0	0	0
Vigna_unguiculata	0	0	0	0	0	0	1	1	0	1	0	0	0	1	2	2	0	1	1	2
Prunus_persica	4	2	1	0	5	2	4	2	2	15	7	0	2	4	3	9	0	0	7	14
Oryza_sativa	10	5	2	2	13	1	4	6	1	25	7	2	2	6	8	12	1	1	3	11
Helianthus_petiolaris	0	0	0	0	1	0	0	0	0	0	0	0	0	0	0	0	0	0	0	0
Cucumis_melo	6	5	0	0	9	0	6	4	2	6	9	0	3	4	6	10	0	1	5	7
*number in brackets indicates the number of times the family member was identified in this study
