# Supplementary material for: Characterization and comparative profiling of the small RNA transcriptomes in two phases of flowering in Cymbidium ensifolium
Source: BMC Genomics. 2015 Aug 20;16(1):622. doi: 10.1186/s12864-015-1764-1 (PMC4546042; doi:10.1186/s12864-015-1764-1)
Supplement: Additional file 4: — The expression of the novel miRNA in four libraries from two flowering phases. [file 12864_2015_1764_MOESM4_ESM.xlsx]

## Sheet: Sheet1
Additional file 4 The expression of the novel miRNA in four libaries from two flowering phases
	The TPM of phase 1			The TPM of phase 4
miRNA	A1	A2	mean	D1	D2	mean
novel-miR01	504726	574023	539374	673653	461670	567661
novel-miR01*	94.512	163.932	129.222	583.431	347.927	465.679
novel-miR02*	0	0	0	0	86.9817	43.4909
novel-miR03	39789.6	17048.9	28419.2	8377.46	14670.9	11524.2
novel-miR03*	409.552	459.009	434.28	194.477	579.878	387.178
novel-miR05*	7781.49	5999.9	6890.69	3336.03	11307.6	7321.83
novel-miR07	1638.21	1278.67	1458.44	1600.69	6987.53	4294.11
novel-miR07*	1039.63	786.872	913.252	1481.02	3218.32	2349.67
novel-miR09	4442.06	4655.66	4548.86	2393.56	3044.36	2718.96
novel-miR09*	252.032	81.9659	166.999	14.9598	28.9939	21.9768
novel-miR10	4410.56	4081.9	4246.23	1181.82	1710.64	1446.23
novel-miR10*	31.504	0	15.752	0	0	0
novel-miR11	346.544	229.504	288.024	448.793	2551.46	1500.13
novel-miR11*	850.608	1032.77	941.689	2707.72	6233.69	4470.7
novel-miR16	0	0	0	1615.65	1884.6	1750.13
novel-miR16*	0	0	0	14.9598	0	7.47988
novel-miR17*	63.008	98.359	80.6835	164.557	666.86	415.709
novel-miR19	0	81.9659	40.9829	14.9598	3624.24	1819.6
novel-miR20	535.568	213.111	374.34	59.839	463.903	261.871
novel-miR20*	0	0	0	29.9195	28.9939	29.4567
novel-miR24	220.528	114.752	167.64	29.9195	115.976	72.9476
novel-miR24*	0	0	0	14.9598	0	7.47988
novel-miR25	189.024	0	94.512	14.9598	0	7.47988
novel-miR25*	189.024	0	94.512	0	0	0
novel-miR27	346.544	393.436	369.99	254.316	376.921	315.618
novel-miR27*	0	16.3932	8.19659	0	0	0
novel-miR28	6489.82	11753.9	9121.86	5071.36	18121.2	11596.3
novel-miR28*	441.056	557.368	499.212	254.316	927.805	591.061
novel-miR29	472.56	163.932	318.246	74.7988	318.933	196.866
novel-miR31	756.096	557.368	656.732	912.545	3044.36	1978.45
novel-miR31*	0	0	0	14.9598	0	7.47988
novel-miR32	1386.18	901.625	1143.9	703.109	1217.74	960.426
novel-miR34	0	32.7863	16.3932	104.718	0	52.3592
novel-miR35	0	0	0	14.9598	260.945	137.952
novel-miR37	1008.13	983.59	995.859	2423.48	5421.86	3922.67
novel-miR37*	31.504	0	15.752	0	0	0
novel-miR38	1984.75	2311.44	2148.09	987.344	3189.33	2088.34
novel-miR38*	94.512	98.359	96.4355	89.7585	202.957	146.358
novel-miR39	315.04	81.9659	198.503	134.638	608.872	371.755
novel-miR39*	0	32.7863	16.3932	29.9195	144.97	87.4445
novel-miR41	1228.66	32.7863	630.721	179.517	0	89.7585
novel-miR42	189.024	65.5727	127.298	149.598	231.951	190.774
novel-miR42*	157.52	49.1795	103.35	44.8793	173.963	109.421
novel-miR44	160166	145391	152779	97552.6	95998.8	96775.7
novel-miR44*	252.032	65.5727	158.802	59.839	57.9878	58.9134
cen-miR156a	598.576	590.154	594.365	553.511	898.811	726.161
cen-miR156k	0	16.3932	8.1966	0	0	0
cen-miR159a.1	117258	94621.4	105940	108488	155030	131759
cen-miR159c	378.048	245.898	311.973	493.672	521.89	507.781
cen-miR159d	346.544	196.718	271.631	508.632	492.897	500.764
cen-miR159e	378.048	229.504	303.776	568.471	492.897	530.684
cen-miR159f	6836.37	4868.77	5852.57	18325.7	11742.5	15034.1
cen-miR160a-5p	1638.21	1098.34	1368.28	433.833	637.866	535.85
cen-miR160e-5p	787.6	524.582	656.091	254.316	492.897	373.606
cen-miR162a	4095.52	1360.63	2728.08	822.787	2319.51	1571.15
cen-miR162b	0	16.3932	8.1966	0	57.9878	28.9939
cen-miR164a	157.52	229.504	193.512	239.356	86.9817	163.169
cen-miR164d	126.016	163.932	144.974	179.517	28.9939	104.255
cen-miR164e	31.504	49.1795	40.3417	74.7988	0	37.3994
cen-miR166a-3p	63480.6	67621.8	65551.2	30428.1	80980	55704.1
cen-miR166b-5p	189.024	196.718	192.871	104.718	260.945	182.832
cen-miR166c-5p	0	0	0	0	57.9878	28.9939
cen-miR166d-5p	4820.11	4885.17	4852.64	4936.72	12670.3	8803.53
cen-miR166e-3p	0	16.3932	8.1966	14.9598	57.9878	36.4738
cen-miR166g-3p	4946.13	4557.3	4751.72	2782.51	9683.97	6233.24
cen-miR166i-3p	6647.34	5557.29	6102.32	2288.84	13395.2	7842.01
cen-miR166m	27755	32425.7	30090.4	13239.4	34241.8	23740.6
cen-miR167a-5p	0	0	0	14.9598	0	7.4799
cen-miR167d-5p	0	0	0	14.9598	0	7.4799
cen-miR169a	0	16.3932	8.1966	0	28.9939	14.497
cen-miR169b	0	16.3932	8.1966	14.9598	28.9939	21.9768
cen-miR171a	31.504	0	15.752	0	57.9878	28.9939
cen-miR171b	4914.62	3180.28	4047.45	1600.69	5769.79	3685.24
cen-miR171g	31.504	16.3932	23.9486	0	0	0
cen-miR172a	31.504	16.3932	23.9486	29.9195	28.9939	29.4567
cen-miR172c	0	0	0	29.9195	0	14.9597
cen-miR319a-3p.2-3p	220.528	360.65	290.589	134.638	260.945	197.791
cen-miR393a	220.528	81.9659	151.247	14.9598	318.933	166.946
cen-miR394	6017.26	3278.63	4647.95	1211.74	1768.63	1490.18
cen-miR395b	0	0	0	44.8793	115.976	80.4274
cen-miR396a-3p	126.016	524.582	325.299	3216.35	6175.7	4696.03
cen-miR396a-5p	7686.98	4606.48	6146.73	6253.18	21745.4	13999.3
cen-miR396c-5p	3087.39	1885.21	2486.3	2932.11	12380.4	7656.26
cen-miR396e-5p	31.504	16.3932	23.9486	14.9598	28.9939	21.9768
cen-miR396f-5p	31.504	16.3932	23.9486	14.9598	28.9939	21.9768
cen-miR399d	31.504	0	15.752	0	0	0
cen-miR408-3p	157.52	0	78.76	0	57.9878	28.9939
cen-miR5072	661.584	213.111	437.348	89.7585	144.97	117.364
cen-miR5083	2331.3	163.932	1247.61	388.954	724.848	556.901
cen-miR5179	315.04	180.325	247.682	448.793	202.957	325.875
cen-miR529b	31.504	16.3932	23.9486	14.9598	0	7.4799
cen-miR535-5p	2866.86	1524.57	2195.71	822.787	463.903	643.345
cen-miR5538	63.008	16.3932	39.7006	0	0	0
TPM: the normalized readcount in transcripts per million
