# Supplementary material for: Characterization and comparative profiling of the small RNA transcriptomes in two phases of flowering in Cymbidium ensifolium
Source: BMC Genomics. 2015 Aug 20;16(1):622. doi: 10.1186/s12864-015-1764-1 (PMC4546042; doi:10.1186/s12864-015-1764-1)
Supplement: Additional file 5: — Annotation of unigenes targeted by miRNA. [file 12864_2015_1764_MOESM5_ESM.xlsx]

## Sheet: Sheet1
Additional file 5 Annotation of unigenes targeted by miRNA
geneID	miRNA	Qeury length	NR tophit name	NR tophit description	NR Similarity	GOs	String tophit name	String tophit description	String Simililarity (%)	COG	KOG	NOG	KO/Gene ID	KEGG GENE NAME
comp55743_c0_seq11	novel_28,	1169	_	_	_	_	_	_	_	_	_	_	_	_
comp55743_c0_seq2	novel_28,	1507	_	_	_	_	_	_	_	_	_	_	_	_
comp55743_c0_seq5	novel_28,	1365	_	_	_	_	_	_	_	_	_	_	_	_
comp55743_c0_seq7	novel_28,	1311	_	_	_	_	_	_	_	_	_	_	_	_
comp18875_c0_seq1	osa-miR156a,	2165	gi|242063152|ref|XP_002452865.1|	hypothetical protein SORBIDRAFT_04g033840 [Sorghum bicolor]	0.83	_	15368.BRADI3G58340.1	annotation not avaliable	0.8118	_	KOG4197	_	_	_
comp18875_c0_seq2	osa-miR156a,	2002	gi|242063152|ref|XP_002452865.1|	hypothetical protein SORBIDRAFT_04g033840 [Sorghum bicolor]	0.81	_	_	_	_	_	_	_	_	_
comp19444_c0_seq1	osa-miR156a,	531	gi|357123588|ref|XP_003563492.1|	PREDICTED: ras-related protein RABA2b-like [Brachypodium distachyon]	0.86	GO:0005768;GO:0009504;GO:0007264;GO:0005525;GO:0015031;GO:0005886	_	_	_	_	_	_	K07976	RAB
comp2037295_c0_seq1	osa-miR156a,	361	gi|37700241|ref|NP_937786.1|	60S ribosomal protein L13 [Danio RL13_DANRE RecName: Full=60S ribosomal protein L13 AF385081_1 60S ribosomal prot	0.9	GO:0005840;GO:0042254;GO:0016787;GO:0006412;GO:0051726;GO:0003735	_	_	_	_	_	_	K02873	RP-L13e, RPL13
comp23348_c0_seq1	osa-miR156a,	1718	gi|384096586|gb|AFH66788.1|	AP3-like MADS-box 1 protein [Cymbidium ensifolium]	1	GO:0003677;GO:0005667;GO:0006355;GO:0045449;GO:0003700;GO:0046983	15368.BRADI1G35000.1	annotation not avaliable	0.9167	COG5068	KOG0014	_	K09264	K09264
comp255283_c0_seq1	osa-miR156a,	554	_	_	_	_	_	_	_	_	_	_	_	_
comp28998_c0_seq1	osa-miR156a,	3798	gi|356568110|ref|XP_003552256.1|	PREDICTED: uncharacterized protein LOC100776508 [Glycine max]	0.65	_	_	_	_	_	_	_	K08518	STXBP5
comp28998_c0_seq2	osa-miR156a,	3787	gi|225439408|ref|XP_002263824.1|	PREDICTED: uncharacterized protein LOC100257563 [Vitis vinifera]	0.71	_	_	_	_	_	_	_	K08518	STXBP5
comp38620_c0_seq1	osa-miR156a,	1180	_	_	_	_	_	_	_	_	_	_	_	_
comp39100_c0_seq1	osa-miR156a,	3754	gi|356555392|ref|XP_003546016.1|	PREDICTED: protein IQ-DOMAIN 1-like [Glycine max]	0.68	_	_	_	_	_	_	_	_	_
comp39100_c0_seq2	osa-miR156a,	3656	gi|356555392|ref|XP_003546016.1|	PREDICTED: protein IQ-DOMAIN 1-like [Glycine max]	0.68	_	_	_	_	_	_	_	_	_
comp39100_c0_seq3	osa-miR156a,	1457	gi|356555392|ref|XP_003546016.1|	PREDICTED: protein IQ-DOMAIN 1-like [Glycine max]	0.68	_	_	_	_	_	_	_	_	_
comp39100_c0_seq4	osa-miR156a,	1359	gi|356555392|ref|XP_003546016.1|	PREDICTED: protein IQ-DOMAIN 1-like [Glycine max]	0.68	_	_	_	_	_	_	_	_	_
comp399979_c0_seq1	osa-miR156a,	1037	_	_	_	_	_	_	_	_	_	_	_	_
comp41103_c0_seq1	osa-miR156a,	704	_	_	_	_	_	_	_	_	_	_	_	_
comp41590_c0_seq1	osa-miR156a,	1141	gi|115448009|ref|NP_001047784.1|	Os02g0689500 [Oryza sativa Japonica Group]	0.58	_	_	_	_	_	_	_	_	_
comp41813_c0_seq1	osa-miR156a,	491	_	_	_	_	_	_	_	_	_	_	_	_
comp43997_c0_seq1	osa-miR156a,	1692	gi|225430718|ref|XP_002266392.1|	PREDICTED: transmembrane protein 53-like [Vitis vinifera]	0.77	_	_	_	_	_	_	_	_	_
comp43997_c0_seq2	osa-miR156a,	1450	gi|225430718|ref|XP_002266392.1|	PREDICTED: transmembrane protein 53-like [Vitis vinifera]	0.74	_	29760.GSVIVG00024906001	SubName: Full=Chromosome chr4 scaffold_32, whole genome shotgun sequence;	0.779	_	KOG2521	_	_	_
comp46299_c0_seq1	osa-miR156a,	2397	gi|357122663|ref|XP_003563034.1|	PREDICTED: probable polygalacturonase-like [Brachypodium distachyon]	0.84	GO:0005982;GO:0005576;GO:0005985;GO:0004650;GO:0007047;GO:0005773	15368.BRADI1G02720.1	annotation not avaliable	0.9036	COG5434	_	_	_	_
comp46299_c0_seq2	osa-miR156a,	2376	gi|357122663|ref|XP_003563034.1|	PREDICTED: probable polygalacturonase-like [Brachypodium distachyon]	0.84	GO:0005982;GO:0005576;GO:0005985;GO:0004650;GO:0007047;GO:0005773	15368.BRADI1G02720.1	annotation not avaliable	0.9036	COG5434	_	_	_	_
comp46299_c0_seq3	osa-miR156a,	2248	gi|357122663|ref|XP_003563034.1|	PREDICTED: probable polygalacturonase-like [Brachypodium distachyon]	0.84	GO:0005982;GO:0005576;GO:0005985;GO:0004650;GO:0007047;GO:0005773	15368.BRADI1G02720.1	annotation not avaliable	0.9036	COG5434	_	_	_	_
comp46299_c0_seq4	osa-miR156a,	2200	gi|357122663|ref|XP_003563034.1|	PREDICTED: probable polygalacturonase-like [Brachypodium distachyon]	0.84	GO:0005982;GO:0005576;GO:0005985;GO:0004650;GO:0007047;GO:0005773	15368.BRADI1G02720.1	annotation not avaliable	0.9036	COG5434	_	_	_	_
comp46299_c0_seq5	osa-miR156a,	2179	gi|357122663|ref|XP_003563034.1|	PREDICTED: probable polygalacturonase-like [Brachypodium distachyon]	0.84	GO:0005982;GO:0005576;GO:0005985;GO:0004650;GO:0007047;GO:0005773	15368.BRADI1G02720.1	annotation not avaliable	0.9036	COG5434	_	_	_	_
comp51562_c0_seq1	osa-miR156a,	3193	gi|225431489|ref|XP_002274730.1|	PREDICTED: ATP-dependent zinc metalloprotease FtsH [Vitis vinifera]	0.91	GO:0006508;GO:0005524;GO:0004222;GO:0017111	29760.GSVIVG00034823001	SubName: Full=Chromosome chr4 scaffold_73, whole genome shotgun sequence;	0.9137	COG0465	KOG0731	_	_	_
comp51907_c0_seq5	osa-miR156a,	1097	gi|357160487|ref|XP_003578781.1|	PREDICTED: glutathione S-transferase-like [Brachypodium distachyon]	0.84	GO:0009072;GO:0016740;GO:0005739	_	_	_	_	_	_	K01800	maiA, GSTZ1
comp53536_c0_seq1	osa-miR156a,	1635	gi|115451403|ref|NP_001049302.1|	Os03g0202300 [Oryza sativa Japonica Group]	0.86	GO:0001510;GO:0008173;GO:0009536;GO:0006364;GO:0051536	_	_	_	_	_	_	_	_
comp54994_c0_seq1	osa-miR156a,	2544	gi|224137504|ref|XP_002322574.1|	predicted protein [Populus predicted protein [Populus trichocarpa]	0.62	GO:0016020	_	_	_	_	_	_	_	_
comp54994_c0_seq10	osa-miR156a,	1966	gi|297741747|emb|CBI32879.3|	unnamed protein product [Vitis vinifera]	0.61	GO:0016020	_	_	_	_	_	_	_	_
comp54994_c0_seq11	osa-miR156a,	1775	gi|297741747|emb|CBI32879.3|	unnamed protein product [Vitis vinifera]	0.61	GO:0016020	_	_	_	_	_	_	_	_
comp54994_c0_seq12	osa-miR156a,	1695	gi|357130326|ref|XP_003566800.1|	PREDICTED: uncharacterized protein LOC100836633 [Brachypodium distachyon]	0.7	GO:0016020	_	_	_	_	_	_	_	_
comp54994_c0_seq13	osa-miR156a,	1670	gi|224137504|ref|XP_002322574.1|	predicted protein [Populus predicted protein [Populus trichocarpa]	0.62	GO:0016020	_	_	_	_	_	_	_	_
comp54994_c0_seq14	osa-miR156a,	1590	gi|357130326|ref|XP_003566800.1|	PREDICTED: uncharacterized protein LOC100836633 [Brachypodium distachyon]	0.93	GO:0016020	_	_	_	_	_	_	_	_
comp54994_c0_seq15	osa-miR156a,	1399	gi|224137504|ref|XP_002322574.1|	predicted protein [Populus predicted protein [Populus trichocarpa]	0.65	GO:0016020;GO:0016571	_	_	_	_	_	_	_	_
comp54994_c0_seq16	osa-miR156a,	1319	gi|357130326|ref|XP_003566800.1|	PREDICTED: uncharacterized protein LOC100836633 [Brachypodium distachyon]	0.7	GO:0016020	_	_	_	_	_	_	_	_
comp54994_c0_seq2	osa-miR156a,	2497	gi|224137504|ref|XP_002322574.1|	predicted protein [Populus predicted protein [Populus trichocarpa]	0.62	GO:0016020	_	_	_	_	_	_	_	_
comp54994_c0_seq3	osa-miR156a,	2464	gi|357130326|ref|XP_003566800.1|	PREDICTED: uncharacterized protein LOC100836633 [Brachypodium distachyon]	0.93	GO:0016020	_	_	_	_	_	_	_	_
comp54994_c0_seq4	osa-miR156a,	2417	gi|357130326|ref|XP_003566800.1|	PREDICTED: uncharacterized protein LOC100836633 [Brachypodium distachyon]	0.93	GO:0016020	_	_	_	_	_	_	_	_
comp54994_c0_seq5	osa-miR156a,	2273	gi|224137504|ref|XP_002322574.1|	predicted protein [Populus predicted protein [Populus trichocarpa]	0.65	GO:0016020;GO:0016571	_	_	_	_	_	_	_	_
comp54994_c0_seq6	osa-miR156a,	2226	gi|224137504|ref|XP_002322574.1|	predicted protein [Populus predicted protein [Populus trichocarpa]	0.65	GO:0016020;GO:0016571	_	_	_	_	_	_	_	_
comp54994_c0_seq7	osa-miR156a,	2193	gi|357130326|ref|XP_003566800.1|	PREDICTED: uncharacterized protein LOC100836633 [Brachypodium distachyon]	0.7	GO:0016020	_	_	_	_	_	_	_	_
comp54994_c0_seq8	osa-miR156a,	2146	gi|357130326|ref|XP_003566800.1|	PREDICTED: uncharacterized protein LOC100836633 [Brachypodium distachyon]	0.7	GO:0016020	_	_	_	_	_	_	_	_
comp54994_c0_seq9	osa-miR156a,	2046	gi|297741747|emb|CBI32879.3|	unnamed protein product [Vitis vinifera]	0.61	GO:0016020	_	_	_	_	_	_	_	_
comp86964_c0_seq1	osa-miR156a,	1857	_	_	_	_	_	_	_	_	_	_	_	_
comp41929_c0_seq1	osa-miR156a,osa-miR156k,	1693	gi|225430001|ref|XP_002284106.1|	PREDICTED: branched-chain-amino-acid aminotransferase-like protein 3, chloroplastic [Vitis vinifera]	0.86	GO:0008696;GO:0046654;GO:0008483;GO:0009507	29760.GSVIVG00032460001	SubName: Full=Chromosome chr4 scaffold_6, whole genome shotgun sequence;	0.8915	COG0115	KOG0975	_	K00826	E2.6.1.42, ilvE
comp49630_c0_seq1	osa-miR156a,osa-miR156k,	938	gi|302399063|gb|ADL36826.1|	SPL domain class transcription factor [Malus x domestica]	0.76	GO:0010321;GO:0003677;GO:0005634	_	_	_	_	_	_	_	_
comp58480_c0_seq1	osa-miR156a,osa-miR156k,	2119	gi|225425402|ref|XP_002271312.1|	PREDICTED: squamosa promoter-binding-like protein 12-like [Vitis vinifera]	0.6	_	_	_	_	_	_	_	_	_
comp593571_c0_seq1	osa-miR156a,osa-miR156k,	703	gi|225433690|ref|XP_002267101.1|	PREDICTED: uncharacterized protein LOC100242907 [Vitis vinifera]	0.55	GO:0030833;GO:0051649;GO:0007275;GO:0071555;GO:0048646;GO:0005886;GO:0000904	_	_	_	_	_	_	_	_
comp47388_c0_seq2	osa-miR156a,osa-miR156k,osa-miR529b,	4385	gi|296090612|emb|CBI40996.3|	unnamed protein product [Vitis vinifera]	0.75	_	39946.BGIOSIBCE008688	Os02g0753500	0.8356	COG0457	_	_	_	_
comp52237_c1_seq4	osa-miR156a,osa-miR156k,osa-miR529b,	1520	gi|225425402|ref|XP_002271312.1|	PREDICTED: squamosa promoter-binding-like protein 12-like [Vitis vinifera]	0.61	_	_	_	_	_	_	_	_	_
comp53355_c0_seq2	osa-miR156a,osa-miR156k,osa-miR529b,	1598	gi|242045238|ref|XP_002460490.1|	hypothetical protein SORBIDRAFT_02g029300 [Sorghum bicolor]	0.61	_	_	_	_	_	_	_	_	_
comp53355_c0_seq3	osa-miR156a,osa-miR156k,osa-miR529b,	1499	gi|225456345|ref|XP_002280160.1|	PREDICTED: squamosa promoter-binding-like protein 13 [Vitis vinifera]	0.65	GO:0003677;GO:0005634	_	_	_	_	_	_	_	_
comp54692_c1_seq11	osa-miR156a,osa-miR156k,osa-miR529b,	1132	gi|357148592|ref|XP_003574825.1|	PREDICTED: squamosa promoter-binding-like protein 16-like [Brachypodium distachyon]	0.71	_	_	_	_	_	_	_	_	_
comp54692_c1_seq4	osa-miR156a,osa-miR156k,osa-miR529b,	2169	gi|357148592|ref|XP_003574825.1|	PREDICTED: squamosa promoter-binding-like protein 16-like [Brachypodium distachyon]	0.71	GO:0005634;GO:0003677;GO:0046872;GO:0006355	_	_	_	_	_	_	_	_
comp54692_c1_seq5	osa-miR156a,osa-miR156k,osa-miR529b,	1908	gi|357148592|ref|XP_003574825.1|	PREDICTED: squamosa promoter-binding-like protein 16-like [Brachypodium distachyon]	0.71	GO:0005634;GO:0003677;GO:0046872;GO:0006355	_	_	_	_	_	_	_	_
comp47388_c0_seq3	osa-miR156a,osa-miR529b,osa-miR156k,	4368	gi|296090612|emb|CBI40996.3|	unnamed protein product [Vitis vinifera]	0.73	_	3694.gw1.V.4937.1	hypothetical protein	0.7531	COG0457	_	_	_	_
comp47388_c0_seq4	osa-miR156a,osa-miR529b,osa-miR156k,	4288	gi|296090612|emb|CBI40996.3|	unnamed protein product [Vitis vinifera]	0.73	_	3694.gw1.V.4937.1	hypothetical protein	0.7531	COG0457	_	_	_	_
comp52237_c1_seq1	osa-miR156a,osa-miR529b,osa-miR156k,	1660	gi|225425402|ref|XP_002271312.1|	PREDICTED: squamosa promoter-binding-like protein 12-like [Vitis vinifera]	0.61	_	_	_	_	_	_	_	_	_
comp52237_c1_seq7	osa-miR156a,osa-miR529b,osa-miR156k,	1159	_	_	_	_	_	_	_	_	_	_	_	_
comp53355_c0_seq4	osa-miR156a,osa-miR529b,osa-miR156k,	1417	gi|225456345|ref|XP_002280160.1|	PREDICTED: squamosa promoter-binding-like protein 13 [Vitis vinifera]	0.6	_	_	_	_	_	_	_	_	_
comp1070_c0_seq1	osa-miR156k,	627	_	_	_	_	_	_	_	_	_	_	_	_
comp17293_c0_seq1	osa-miR156k,	1301	gi|115438366|ref|NP_001043522.1|	Os01g0605700 [Oryza sativa Japonica Group]	0.86	GO:0008643;GO:0005887;GO:0051119	39946.BGIOSIBCE029188	Os09g0259200	0.7909	_	KOG1623	_	K15382	SLC50A, SWEET
comp17293_c0_seq2	osa-miR156k,	1222	gi|115438366|ref|NP_001043522.1|	Os01g0605700 [Oryza sativa Japonica Group]	0.86	GO:0008643;GO:0005887;GO:0051119	39946.BGIOSIBCE029188	Os09g0259200	0.7909	_	KOG1623	_	K15382	SLC50A, SWEET
comp19468_c0_seq1	osa-miR156k,	1966	gi|144583293|gb|ABP01349.1|	D8-sphingolipid desaturase [Jatropha curcas]	0.82	GO:0020037;GO:0052631;GO:0005506;GO:0006633;GO:0055114;GO:0016717	3694.eugene3.00061614	hypothetical protein	0.8493	COG3239;COG5274	KOG4232	_	K13076	SLD
comp25228_c0_seq1	osa-miR156k,	1723	gi|359481615|ref|XP_002282010.2|	PREDICTED: sorting nexin-1 [Vitis vinifera]	0.93	GO:0006896;GO:0030904;GO:0009958;GO:0007154;GO:0010252;GO:0048364;GO:0035091;GO:0006623;GO:0005771	29760.GSVIVG00021573001	SubName: Full=Chromosome chr8 scaffold_23, whole genome shotgun sequence;	0.938	COG5391	KOG2273	_	_	_
comp2715_c0_seq1	osa-miR156k,	902	gi|297728401|ref|NP_001176564.1|	Os11g0521000 [Oryza sativa Japonica Group]	0.76	GO:0016787;GO:0016023	_	_	_	_	_	_	_	_
comp27752_c0_seq1	osa-miR156k,	1669	gi|147838442|emb|CAN63258.1|	hypothetical protein VITISV_028492 [Vitis vinifera]	0.68	_	_	_	_	_	_	_	_	_
comp27754_c0_seq1	osa-miR156k,	943	gi|297735450|emb|CBI17890.3|	unnamed protein product [Vitis vinifera]	0.77	GO:0016020;GO:0008152;GO:0005515;GO:0015662;GO:0000166;GO:0006812;GO:0009987	_	_	_	_	_	_	_	_
comp29115_c0_seq1	osa-miR156k,	588	gi|147794982|emb|CAN71764.1|	hypothetical protein VITISV_039227 [Vitis vinifera]	0.86	GO:0005840;GO:0042254;GO:0006412;GO:0006354;GO:0005739;GO:0003735	29760.GSVIVG00016911001	RecName: Full=Ribosomal protein L36;	1	COG0257	KOG4122	_	K02919	RP-L36, rpmJ
comp29548_c0_seq1	osa-miR156k,	2428	gi|359488501|ref|XP_002280135.2|	PREDICTED: uncharacterized protein LOC100261660 [Vitis vinifera]	0.72	_	_	_	_	_	_	_	K07195	EXOC7, EXO70
comp331972_c0_seq1	osa-miR156k,	532	_	_	_	_	_	_	_	_	_	_	_	_
comp33581_c0_seq1	osa-miR156k,	950	_	_	_	_	_	_	_	_	_	_	_	_
comp39736_c0_seq1	osa-miR156k,	3008	gi|77553266|gb|ABA96062.1|	mRNA capping enzyme, C-terminal domain containing protein, expressed [Oryza sativa Japonica Group]	0.79	GO:0005634;GO:0035335;GO:0006370;GO:0004725;GO:0008138;GO:0004651;GO:0004484;GO:0006570	_	_	_	_	_	_	K13917	RNGTT
comp39736_c0_seq2	osa-miR156k,	2839	gi|77553266|gb|ABA96062.1|	mRNA capping enzyme, C-terminal domain containing protein, expressed [Oryza sativa Japonica Group]	0.79	GO:0005634;GO:0035335;GO:0006370;GO:0004725;GO:0008138;GO:0004651;GO:0004484;GO:0006570	_	_	_	_	_	_	K13917	RNGTT
comp44493_c0_seq1	osa-miR156k,	1477	_	_	_	_	_	_	_	_	_	_	_	_
comp44493_c0_seq2	osa-miR156k,	1348	_	_	_	_	_	_	_	_	_	_	_	_
comp44529_c0_seq1	osa-miR156k,	644	gi|147789655|emb|CAN76321.1|	hypothetical protein VITISV_044445 [Vitis vinifera]	0.79	GO:0046872	_	_	_	_	_	_	_	_
comp44913_c0_seq2	osa-miR156k,	897	gi|351722343|ref|NP_001235961.1|	uncharacterized protein LOC100499782 [Glycine max]	0.99	GO:0030529;GO:0003676	59689.fgenesh2_kg.1__2311__AT1G21190.1	annotation not avaliable	0.9897	_	KOG3460	_	K12622	LSM3
comp46033_c0_seq1	osa-miR156k,	1519	_	_	_	_	_	_	_	_	_	_	_	_
comp47941_c0_seq4	osa-miR156k,	2114	gi|225451615|ref|XP_002275754.1|	PREDICTED: histone-lysine N-methyltransferase, H3 lysine-9 specific SUVH4-like [Vitis vinifera]	0.84	GO:0042393;GO:0005634;GO:0006554;GO:0008270;GO:0005694;GO:0034968;GO:0018024	3694.gw1.II.373.1	SET domain protein	0.8094	COG2940;COG3440	KOG1082	_	_	_
comp47941_c0_seq6	osa-miR156k,	2046	gi|225451615|ref|XP_002275754.1|	PREDICTED: histone-lysine N-methyltransferase, H3 lysine-9 specific SUVH4-like [Vitis vinifera]	0.84	GO:0042393;GO:0005634;GO:0006554;GO:0008270;GO:0005694;GO:0034968;GO:0018024	3694.gw1.II.373.1	SET domain protein	0.8094	COG2940;COG3440	KOG1082	_	_	_
comp47941_c0_seq7	osa-miR156k,	2025	gi|225451615|ref|XP_002275754.1|	PREDICTED: histone-lysine N-methyltransferase, H3 lysine-9 specific SUVH4-like [Vitis vinifera]	0.84	GO:0042393;GO:0005634;GO:0006554;GO:0008270;GO:0005694;GO:0034968;GO:0018024	29760.GSVIVG00037955001	SubName: Full=Chromosome chr14 scaffold_9, whole genome shotgun sequence;	0.8688	COG2940	KOG1082	_	_	_
comp47941_c0_seq8	osa-miR156k,	1957	gi|225451615|ref|XP_002275754.1|	PREDICTED: histone-lysine N-methyltransferase, H3 lysine-9 specific SUVH4-like [Vitis vinifera]	0.84	GO:0042393;GO:0005634;GO:0006554;GO:0008270;GO:0005694;GO:0034968;GO:0018024	29760.GSVIVG00037955001	SubName: Full=Chromosome chr14 scaffold_9, whole genome shotgun sequence;	0.8688	COG2940	KOG1082	_	_	_
comp48501_c0_seq1	osa-miR156k,	2317	gi|296453136|gb|ADH21397.1|	nitrate transporter [Citrus trifoliata]	0.78	GO:0016020	_	_	_	_	_	_	_	_
comp48501_c0_seq2	osa-miR156k,	2288	gi|296453136|gb|ADH21397.1|	nitrate transporter [Citrus trifoliata]	0.78	GO:0016020	_	_	_	_	_	_	_	_
comp48501_c0_seq3	osa-miR156k,	2240	gi|296453136|gb|ADH21397.1|	nitrate transporter [Citrus trifoliata]	0.75	_	4558.Sb01g011700.1	hypothetical protein	0.7547	COG3104	KOG1237	_	_	_
comp48501_c0_seq4	osa-miR156k,	2211	gi|296453136|gb|ADH21397.1|	nitrate transporter [Citrus trifoliata]	0.75	_	4558.Sb01g011700.1	hypothetical protein	0.7547	COG3104	KOG1237	_	_	_
comp48601_c1_seq5	osa-miR156k,	392	_	_	_	_	_	_	_	_	_	_	_	_
comp49023_c0_seq1	osa-miR156k,	4390	gi|297811861|ref|XP_002873814.1|	hypothetical protein ARALYDRAFT_488576 [Arabidopsis lyrata subsp. lyrata]	0.64	GO:0050794;GO:0006260	_	_	_	_	_	_	_	_
comp49023_c0_seq2	osa-miR156k,	4324	gi|297811861|ref|XP_002873814.1|	hypothetical protein ARALYDRAFT_488576 [Arabidopsis lyrata subsp. lyrata]	0.64	GO:0050794;GO:0006260	_	_	_	_	_	_	_	_
comp49316_c0_seq9	osa-miR156k,	827	gi|218192082|gb|EEC74509.1|	hypothetical protein OsI_09993 [Oryza sativa Indica Group]	0.91	_	_	_	_	_	_	_	_	_
comp52302_c0_seq1	osa-miR156k,	1317	gi|125584266|gb|EAZ25197.1|	hypothetical protein OsJ_08996 [Oryza sativa Japonica Group]	0.75	_	_	_	_	_	_	_	_	_
comp52302_c0_seq2	osa-miR156k,	1305	gi|125584266|gb|EAZ25197.1|	hypothetical protein OsJ_08996 [Oryza sativa Japonica Group]	0.75	_	_	_	_	_	_	_	_	_
comp52302_c0_seq3	osa-miR156k,	1288	gi|125584266|gb|EAZ25197.1|	hypothetical protein OsJ_08996 [Oryza sativa Japonica Group]	0.75	_	_	_	_	_	_	_	_	_
comp52302_c0_seq4	osa-miR156k,	1276	gi|125584266|gb|EAZ25197.1|	hypothetical protein OsJ_08996 [Oryza sativa Japonica Group]	0.75	_	_	_	_	_	_	_	_	_
comp52720_c0_seq1	osa-miR156k,	2785	gi|28269421|gb|AAO37964.1|	putative inositol polyphosphate 5-phosphatase [Oryza sativa Japonica Group]	0.79	GO:0010051;GO:0043647;GO:0044238;GO:0006796;GO:0046030	_	_	_	_	_	_	_	_
comp52720_c0_seq10	osa-miR156k,	1728	gi|359479655|ref|XP_003632320.1|	PREDICTED: type I inositol-1,4,5-trisphosphate 5-phosphatase CVP2-like [Vitis vinifera]	0.89	GO:0010067;GO:0046855;GO:0010305;GO:0032957;GO:0010588;GO:0046030;GO:0046854;GO:0009737	_	_	_	_	_	_	_	_
comp52720_c0_seq11	osa-miR156k,	1257	gi|359479655|ref|XP_003632320.1|	PREDICTED: type I inositol-1,4,5-trisphosphate 5-phosphatase CVP2-like [Vitis vinifera]	0.89	GO:0010067;GO:0046855;GO:0010305;GO:0032957;GO:0010588;GO:0046030;GO:0046854;GO:0009737	_	_	_	_	_	_	_	_
comp52720_c0_seq2	osa-miR156k,	2703	gi|357111405|ref|XP_003557504.1|	PREDICTED: type I inositol-1,4,5-trisphosphate 5-phosphatase CVP2-like [Brachypodium distachyon]	0.79	GO:0010051;GO:0052659;GO:0043647;GO:0004445;GO:0052658;GO:0046854	3694.gw1.V.925.1	annotation not avaliable	0.8439	COG5411	_	_	_	_
comp52720_c0_seq3	osa-miR156k,	2314	gi|28269421|gb|AAO37964.1|	putative inositol polyphosphate 5-phosphatase [Oryza sativa Japonica Group]	0.79	GO:0010051;GO:0043647;GO:0044238;GO:0006796;GO:0046030	_	_	_	_	_	_	_	_
comp52720_c0_seq4	osa-miR156k,	2262	gi|28269421|gb|AAO37964.1|	putative inositol polyphosphate 5-phosphatase [Oryza sativa Japonica Group]	0.79	GO:0010051;GO:0043647;GO:0044238;GO:0006796;GO:0046030	_	_	_	_	_	_	_	_
comp52720_c0_seq5	osa-miR156k,	2232	gi|357111405|ref|XP_003557504.1|	PREDICTED: type I inositol-1,4,5-trisphosphate 5-phosphatase CVP2-like [Brachypodium distachyon]	0.79	GO:0010051;GO:0052659;GO:0043647;GO:0004445;GO:0052658;GO:0046854	3694.gw1.V.925.1	annotation not avaliable	0.8439	COG5411	_	_	_	_
comp52720_c0_seq6	osa-miR156k,	2180	gi|357111405|ref|XP_003557504.1|	PREDICTED: type I inositol-1,4,5-trisphosphate 5-phosphatase CVP2-like [Brachypodium distachyon]	0.79	GO:0010051;GO:0052659;GO:0043647;GO:0004445;GO:0052658;GO:0046854	3694.gw1.V.925.1	annotation not avaliable	0.8439	COG5411	_	_	_	_
comp52720_c0_seq7	osa-miR156k,	1911	gi|28269421|gb|AAO37964.1|	putative inositol polyphosphate 5-phosphatase [Oryza sativa Japonica Group]	0.75	GO:0010051;GO:0043647;GO:0044238;GO:0006796;GO:0046030	_	_	_	_	_	_	_	_
comp52720_c0_seq8	osa-miR156k,	1859	gi|224062387|ref|XP_002300826.1|	predicted protein [Populus predicted protein [Populus trichocarpa]	0.77	GO:0010051;GO:0043647;GO:0044238;GO:0006796;GO:0046030	_	_	_	_	_	_	_	_
comp52720_c0_seq9	osa-miR156k,	1810	gi|356497434|ref|XP_003517565.1|	PREDICTED: type I inositol-1,4,5-trisphosphate 5-phosphatase CVP2-like [Glycine max]	0.93	GO:0004445;GO:0010305;GO:0032957;GO:0010588;GO:0046854;GO:0009737;GO:0052659;GO:0010067;GO:0046855;GO:0052658	_	_	_	_	_	_	_	_
comp53087_c0_seq1	osa-miR156k,	4719	gi|356540522|ref|XP_003538737.1|	PREDICTED: uncharacterized protein LOC100811102 [Glycine max]	0.62	_	_	_	_	_	_	_	_	_
comp53087_c0_seq2	osa-miR156k,	4708	gi|356540522|ref|XP_003538737.1|	PREDICTED: uncharacterized protein LOC100811102 [Glycine max]	0.62	_	_	_	_	_	_	_	_	_
comp53226_c0_seq1	osa-miR156k,	3197	gi|147852748|emb|CAN79523.1|	hypothetical protein VITISV_010525 [Vitis vinifera]	0.86	GO:0003723	_	_	_	_	_	_	_	_
comp53226_c0_seq2	osa-miR156k,	3074	gi|147852748|emb|CAN79523.1|	hypothetical protein VITISV_010525 [Vitis vinifera]	0.86	GO:0003723	_	_	_	_	_	_	_	_
comp53246_c0_seq15	osa-miR156k,	1804	gi|296088010|emb|CBI35293.3|	unnamed protein product [Vitis vinifera]	0.72	GO:0009536	_	_	_	_	_	_	_	_
comp53246_c0_seq16	osa-miR156k,	1737	gi|218194164|gb|EEC76591.1|	hypothetical protein OsI_14442 [Oryza sativa Indica Group]	0.84	GO:0009536	_	_	_	_	_	_	_	_
comp53246_c0_seq17	osa-miR156k,	1715	gi|296088010|emb|CBI35293.3|	unnamed protein product [Vitis vinifera]	0.72	GO:0009536	_	_	_	_	_	_	_	_
comp53246_c0_seq18	osa-miR156k,	1712	gi|296088010|emb|CBI35293.3|	unnamed protein product [Vitis vinifera]	0.72	GO:0009536	_	_	_	_	_	_	_	_
comp53246_c0_seq19	osa-miR156k,	1690	gi|296088010|emb|CBI35293.3|	unnamed protein product [Vitis vinifera]	0.72	GO:0009536	_	_	_	_	_	_	_	_
comp53246_c0_seq20	osa-miR156k,	1623	gi|296088010|emb|CBI35293.3|	unnamed protein product [Vitis vinifera]	0.72	GO:0009536	_	_	_	_	_	_	_	_
comp53246_c0_seq21	osa-miR156k,	1601	gi|296088010|emb|CBI35293.3|	unnamed protein product [Vitis vinifera]	0.72	GO:0009536	_	_	_	_	_	_	_	_
comp53246_c0_seq22	osa-miR156k,	1584	gi|296088010|emb|CBI35293.3|	unnamed protein product [Vitis vinifera]	0.77	GO:0009536	_	_	_	_	_	_	_	_
comp53246_c0_seq23	osa-miR156k,	1562	gi|296088010|emb|CBI35293.3|	unnamed protein product [Vitis vinifera]	0.77	GO:0009536	_	_	_	_	_	_	_	_
comp53246_c0_seq24	osa-miR156k,	1539	gi|218194164|gb|EEC76591.1|	hypothetical protein OsI_14442 [Oryza sativa Indica Group]	0.84	GO:0009536	_	_	_	_	_	_	_	_
comp53246_c0_seq25	osa-miR156k,	1517	gi|296088010|emb|CBI35293.3|	unnamed protein product [Vitis vinifera]	0.8	GO:0009536	_	_	_	_	_	_	_	_
comp53384_c0_seq2	osa-miR156k,	1260	gi|255561130|ref|XP_002521577.1|	somatic embryogenesis receptor kinase, putative [Ricinus communis]	0.55	GO:1901363;GO:0097159;GO:0004672;GO:0009987	_	_	_	_	_	_	_	_
comp53712_c0_seq1	osa-miR156k,	2420	gi|225462181|ref|XP_002268483.1|	PREDICTED: uncharacterized protein LOC100267894 [Vitis vinifera]	0.69	GO:0031981	4558.Sb03g046480.1	hypothetical protein	0.7719	_	KOG0118	_	K14325	RNPS1
comp54968_c0_seq1	osa-miR156k,	2801	gi|224088270|ref|XP_002308399.1|	predicted protein [Populus predicted protein [Populus trichocarpa]	0.76	GO:0016787;GO:0000166;GO:0004672	3694.grail3.0030017601	hypothetical protein	0.8489	COG0515	KOG1187	_	_	_
comp54968_c0_seq2	osa-miR156k,	1954	gi|225468025|ref|XP_002271577.1|	PREDICTED: probable LRR receptor-like serine/threonine-protein kinase At2g24230 [Vitis vinifera]	0.81	GO:0007169;GO:0005524;GO:0004721;GO:0006470;GO:0006468;GO:0004714	29760.GSVIVG00004747001	SubName: Full=Chromosome undetermined scaffold_799, whole genome shotgun sequence;	0.8758	COG0515	KOG1187	_	_	_
comp55333_c0_seq14	osa-miR156k,	1066	_	_	_	_	_	_	_	_	_	_	_	_
comp55333_c0_seq15	osa-miR156k,	875	_	_	_	_	_	_	_	_	_	_	_	_
comp55761_c0_seq1	osa-miR156k,	1557	gi|297734258|emb|CBI15505.3|	unnamed protein product [Vitis vinifera]	0.78	_	_	_	_	_	_	_	_	_
comp55761_c0_seq2	osa-miR156k,	1429	gi|297734258|emb|CBI15505.3|	unnamed protein product [Vitis vinifera]	0.78	_	_	_	_	_	_	_	_	_
comp55761_c0_seq3	osa-miR156k,	1391	gi|297734258|emb|CBI15505.3|	unnamed protein product [Vitis vinifera]	0.78	_	_	_	_	_	_	_	_	_
comp55761_c0_seq4	osa-miR156k,	1357	gi|297734258|emb|CBI15505.3|	unnamed protein product [Vitis vinifera]	0.78	_	29760.GSVIVG00017744001	SubName: Full=Chromosome chr17 scaffold_16, whole genome shotgun sequence;	0.8	_	_	NOG257235	_	_
comp591237_c0_seq1	osa-miR156k,	1209	_	_	_	_	_	_	_	_	_	_	_	_
comp68871_c0_seq1	osa-miR156k,	819	gi|359486354|ref|XP_002278871.2|	PREDICTED: transcription factor bHLH61 [Vitis vinifera]	0.76	GO:0005634;GO:0005488	29760.GSVIVG00029398001	SubName: Full=Chromosome chr13 scaffold_48, whole genome shotgun sequence;	0.7742	_	_	NOG284528	_	_
comp726218_c0_seq1	osa-miR156k,	399	_	_	_	_	_	_	_	_	_	_	_	_
comp88153_c0_seq1	osa-miR156k,	425	_	_	_	_	_	_	_	_	_	_	_	_
comp30299_c0_seq1	osa-miR156k,osa-miR156a,	491	_	_	_	_	_	_	_	_	_	_	_	_
comp42519_c0_seq1	osa-miR156k,osa-miR156a,	1328	gi|115476604|ref|NP_001061898.1|	Os08g0439600 [Oryza sativa Japonica Group]	0.6	_	_	_	_	_	_	_	_	_
comp49630_c0_seq2	osa-miR156k,osa-miR156a,	920	gi|302399063|gb|ADL36826.1|	SPL domain class transcription factor [Malus x domestica]	0.76	GO:0010321;GO:0003677;GO:0005634	_	_	_	_	_	_	_	_
comp53230_c1_seq1	osa-miR156k,osa-miR156a,	4229	gi|46390943|dbj|BAD16457.1|	kelch repeat-containing F-box-like [Oryza sativa Japonica Group]	0.87	GO:0005777	_	_	_	_	_	_	_	_
comp53230_c1_seq2	osa-miR156k,osa-miR156a,	4185	gi|46390943|dbj|BAD16457.1|	kelch repeat-containing F-box-like [Oryza sativa Japonica Group]	0.87	GO:0005777	_	_	_	_	_	_	_	_
comp53230_c1_seq3	osa-miR156k,osa-miR156a,	2495	gi|46390943|dbj|BAD16457.1|	kelch repeat-containing F-box-like [Oryza sativa Japonica Group]	0.87	GO:0005777	_	_	_	_	_	_	_	_
comp53230_c1_seq4	osa-miR156k,osa-miR156a,	2451	gi|46390943|dbj|BAD16457.1|	kelch repeat-containing F-box-like [Oryza sativa Japonica Group]	0.87	GO:0005777	_	_	_	_	_	_	_	_
comp52125_c0_seq1	osa-miR156k,osa-miR529b,	4868	gi|397788018|gb|AFO66662.1|	AMT1;3 [Citrus trifoliata]	0.85	GO:0072488;GO:0015398;GO:0016021;GO:0005886	3694.fgenesh4_pm.C_LG_II001196	ammonium transporter	0.8724	COG0004	KOG0682	_	_	_
comp52237_c1_seq8	osa-miR156k,osa-miR529b,osa-miR156a,	1143	_	_	_	_	_	_	_	_	_	_	_	_
comp53355_c0_seq1	osa-miR156k,osa-miR529b,osa-miR156a,	1680	gi|226497336|ref|NP_001145733.1|	uncharacterized protein LOC100279240 [Zea mays]	0.71	GO:0003677;GO:0005634	_	_	_	_	_	_	_	_
comp22178_c0_seq1	osa-miR159a.1,	538	_	_	_	_	_	_	_	_	_	_	_	_
comp22178_c0_seq2	osa-miR159a.1,	538	_	_	_	_	_	_	_	_	_	_	_	_
comp28246_c0_seq1	osa-miR159a.1,	1098	gi|225440978|ref|XP_002283412.1|	PREDICTED: uncharacterized protein LOC100240905 [Vitis vinifera]	0.55	_	_	_	_	_	_	_	_	_
comp52141_c0_seq1	osa-miR159a.1,	3239	gi|115452813|ref|NP_001050007.1|	Os03g0330000 [Oryza sativa Japonica Group]	0.74	GO:0016740	_	_	_	_	_	_	K13648	GAUT
comp52141_c0_seq2	osa-miR159a.1,	3191	gi|115452813|ref|NP_001050007.1|	Os03g0330000 [Oryza sativa Japonica Group]	0.78	GO:0016740	_	_	_	_	_	_	K13648	GAUT
comp52141_c0_seq3	osa-miR159a.1,	3159	gi|115452813|ref|NP_001050007.1|	Os03g0330000 [Oryza sativa Japonica Group]	0.74	GO:0016740	_	_	_	_	_	_	K13648	GAUT
comp52141_c0_seq4	osa-miR159a.1,	3111	gi|115452813|ref|NP_001050007.1|	Os03g0330000 [Oryza sativa Japonica Group]	0.78	GO:0016740	_	_	_	_	_	_	K13648	GAUT
comp52141_c0_seq5	osa-miR159a.1,	2864	gi|115452813|ref|NP_001050007.1|	Os03g0330000 [Oryza sativa Japonica Group]	0.74	GO:0016740	_	_	_	_	_	_	K13648	GAUT
comp52141_c0_seq6	osa-miR159a.1,	2816	gi|115452813|ref|NP_001050007.1|	Os03g0330000 [Oryza sativa Japonica Group]	0.78	GO:0016740	_	_	_	_	_	_	K13648	GAUT
comp52141_c0_seq7	osa-miR159a.1,	2784	gi|115452813|ref|NP_001050007.1|	Os03g0330000 [Oryza sativa Japonica Group]	0.74	GO:0016740	_	_	_	_	_	_	K13648	GAUT
comp52141_c0_seq8	osa-miR159a.1,	2736	gi|115452813|ref|NP_001050007.1|	Os03g0330000 [Oryza sativa Japonica Group]	0.78	GO:0016740	_	_	_	_	_	_	K13648	GAUT
comp52403_c0_seq1	osa-miR159a.1,	2275	_	_	_	_	_	_	_	_	_	_	_	_
comp52403_c0_seq2	osa-miR159a.1,	2222	_	_	_	_	_	_	_	_	_	_	_	_
comp52403_c0_seq3	osa-miR159a.1,	1640	_	_	_	_	_	_	_	_	_	_	_	_
comp52403_c0_seq4	osa-miR159a.1,	1587	_	_	_	_	_	_	_	_	_	_	_	_
comp54454_c0_seq1	osa-miR159a.1,	3892	gi|225435612|ref|XP_002283306.1|	PREDICTED: putative E3 ubiquitin-protein ligase LIN-1-like [Vitis vinifera]	0.66	_	_	_	_	_	_	_	_	_
comp625779_c0_seq1	osa-miR159a.1,	1561	gi|147861248|emb|CAN79321.1|	hypothetical protein VITISV_018984 [Vitis vinifera]	0.6	GO:0046872;GO:0016740;GO:0006259;GO:0003676	_	_	_	_	_	_	_	_
comp821612_c0_seq1	osa-miR159a.1,	643	_	_	_	_	_	_	_	_	_	_	_	_
comp47805_c0_seq12	osa-miR159a.1,osa-miR159c,	1882	_	_	_	_	_	_	_	_	_	_	_	_
comp47805_c0_seq2	osa-miR159a.1,osa-miR159c,	2102	_	_	_	_	_	_	_	_	_	_	_	_
comp47805_c0_seq3	osa-miR159a.1,osa-miR159c,	2101	_	_	_	_	_	_	_	_	_	_	_	_
comp47805_c0_seq8	osa-miR159a.1,osa-miR159c,	2010	_	_	_	_	_	_	_	_	_	_	_	_
comp49354_c0_seq1	osa-miR159a.1,osa-miR159c,	1710	gi|357124001|ref|XP_003563695.1|	PREDICTED: aldehyde dehydrogenase family 2 member C4-like [Brachypodium distachyon]	0.88	GO:0009699;GO:0042572;GO:0001758;GO:0050269;GO:0055114	15368.BRADI1G37090.1	annotation not avaliable	0.8957	COG1012	KOG2450	_	K12355	REF1
comp43679_c0_seq1	osa-miR159a.1,osa-miR159c,osa-miR159d,osa-miR159f,	1470	gi|255555327|ref|XP_002518700.1|	DNA-directed RNA polymerase II subunit, putative [Ricinus communis]	0.87	GO:0005665;GO:0000418;GO:0003677;GO:0006351;GO:0005737;GO:0046983;GO:0003899;GO:0005730;GO:0006144;GO:0006206	3694.gw1.IX.2304.1	hypothetical protein	0.8847	COG0202	KOG1522	_	K03011	RPB3, POLR2C
comp55278_c0_seq3	osa-miR159a.1,osa-miR159c,osa-miR159d,osa-miR159f,	1469	gi|359485091|ref|XP_003633213.1|	PREDICTED: probable xyloglucan endotransglucosylase/hydrolase protein 23-like [Vitis vinifera]	0.94	GO:0016762;GO:0048046;GO:0004553;GO:0005618;GO:0006073	_	_	_	_	_	_	K08235	E2.4.1.207
comp55329_c0_seq2	osa-miR159a.1,osa-miR159c,osa-miR159e,osa-miR159d,osa-miR159f,	1261	gi|357482459|ref|XP_003611516.1|	hypothetical protein MTR_5g014810 [Medicago truncatula]	0.62	_	_	_	_	_	_	_	_	_
comp55814_c0_seq5	osa-miR159a.1,osa-miR159c,osa-miR159e,osa-miR159f,	1882	gi|147861248|emb|CAN79321.1|	hypothetical protein VITISV_018984 [Vitis vinifera]	0.53	GO:0005488	_	_	_	_	_	_	_	_
comp39229_c0_seq2	osa-miR159a.1,osa-miR159c,osa-miR159f,	2233	_	_	_	_	_	_	_	_	_	_	_	_
comp55278_c0_seq4	osa-miR159a.1,osa-miR159c,osa-miR159f,osa-miR159d,	1442	gi|359485091|ref|XP_003633213.1|	PREDICTED: probable xyloglucan endotransglucosylase/hydrolase protein 23-like [Vitis vinifera]	0.94	GO:0016762;GO:0048046;GO:0004553;GO:0005618;GO:0006073	_	_	_	_	_	_	K08235	E2.4.1.207
comp433666_c0_seq1	osa-miR159a.1,osa-miR159d,	991	gi|147855454|emb|CAN79606.1|	hypothetical protein VITISV_027500 [Vitis vinifera]	0.63	_	_	_	_	_	_	_	_	_
comp29168_c0_seq1	osa-miR159a.1,osa-miR159f,	1657	gi|225457170|ref|XP_002283833.1|	PREDICTED: uncharacterized protein LOC100248510 [Vitis vinifera]	0.69	_	29760.GSVIVG00020852001	SubName: Full=Chromosome chr14 scaffold_21, whole genome shotgun sequence;	0.8723	COG5175	_	_	_	_
comp29168_c0_seq2	osa-miR159a.1,osa-miR159f,	1584	gi|225457170|ref|XP_002283833.1|	PREDICTED: uncharacterized protein LOC100248510 [Vitis vinifera]	0.75	GO:0046872	29760.GSVIVG00020852001	SubName: Full=Chromosome chr14 scaffold_21, whole genome shotgun sequence;	0.8723	COG5175	_	_	_	_
comp45602_c0_seq1	osa-miR159c,	1523	gi|242079943|ref|XP_002444740.1|	hypothetical protein SORBIDRAFT_07g026870 [Sorghum bicolor]	0.72	_	_	_	_	_	_	_	_	_
comp45602_c0_seq2	osa-miR159c,	1490	gi|357148504|ref|XP_003574790.1|	PREDICTED: oxysterol-binding protein-related protein 4C-like [Brachypodium distachyon]	0.78	_	15368.BRADI3G40600.1	annotation not avaliable	0.775	_	KOG2210	_	_	_
comp46507_c0_seq1	osa-miR159c,	1633	gi|297738038|emb|CBI27239.3|	unnamed protein product [Vitis vinifera]	0.88	GO:0016020;GO:0005509;GO:0017119;GO:0016023	_	_	_	_	_	_	_	_
comp54767_c0_seq5	osa-miR159c,	2021	gi|255570073|ref|XP_002525999.1|	pentatricopeptide repeat-containing protein, putative [Ricinus communis]	0.64	_	_	_	_	_	_	_	_	_
comp54767_c0_seq6	osa-miR159c,	2005	gi|255570073|ref|XP_002525999.1|	pentatricopeptide repeat-containing protein, putative [Ricinus communis]	0.64	_	_	_	_	_	_	_	_	_
comp54767_c0_seq7	osa-miR159c,	2000	gi|255570073|ref|XP_002525999.1|	pentatricopeptide repeat-containing protein, putative [Ricinus communis]	0.64	_	_	_	_	_	_	_	_	_
comp54767_c0_seq8	osa-miR159c,	1984	gi|255570073|ref|XP_002525999.1|	pentatricopeptide repeat-containing protein, putative [Ricinus communis]	0.64	_	_	_	_	_	_	_	_	_
comp11225_c0_seq1	osa-miR159c,osa-miR159a.1,	483	_	_	_	_	_	_	_	_	_	_	_	_
comp47805_c0_seq1	osa-miR159c,osa-miR159a.1,	2188	_	_	_	_	_	_	_	_	_	_	_	_
comp47805_c0_seq10	osa-miR159c,osa-miR159a.1,	1968	_	_	_	_	_	_	_	_	_	_	_	_
comp47805_c0_seq11	osa-miR159c,osa-miR159a.1,	1924	_	_	_	_	_	_	_	_	_	_	_	_
comp47805_c0_seq4	osa-miR159c,osa-miR159a.1,	2097	_	_	_	_	_	_	_	_	_	_	_	_
comp47805_c0_seq5	osa-miR159c,osa-miR159a.1,	2055	_	_	_	_	_	_	_	_	_	_	_	_
comp47805_c0_seq6	osa-miR159c,osa-miR159a.1,	2015	_	_	_	_	_	_	_	_	_	_	_	_
comp47805_c0_seq7	osa-miR159c,osa-miR159a.1,	2011	_	_	_	_	_	_	_	_	_	_	_	_
comp47805_c0_seq9	osa-miR159c,osa-miR159a.1,	1969	_	_	_	_	_	_	_	_	_	_	_	_
comp43679_c0_seq2	osa-miR159c,osa-miR159a.1,osa-miR159d,osa-miR159f,	1287	gi|255555327|ref|XP_002518700.1|	DNA-directed RNA polymerase II subunit, putative [Ricinus communis]	0.87	GO:0005665;GO:0000418;GO:0003677;GO:0006351;GO:0005737;GO:0046983;GO:0003899;GO:0005730;GO:0006144;GO:0006206	3694.gw1.IX.2304.1	hypothetical protein	0.8847	COG0202	KOG1522	_	K03011	RPB3, POLR2C
comp51881_c0_seq2	osa-miR159c,osa-miR159a.1,osa-miR159e,osa-miR159d,osa-miR159f,	1410	_	_	_	_	_	_	_	_	_	_	_	_
comp55351_c1_seq1	osa-miR159c,osa-miR159a.1,osa-miR159e,osa-miR159d,osa-miR159f,	794	_	_	_	_	_	_	_	_	_	_	_	_
comp55278_c0_seq16	osa-miR159c,osa-miR159a.1,osa-miR159f,osa-miR159d,	840	gi|359485091|ref|XP_003633213.1|	PREDICTED: probable xyloglucan endotransglucosylase/hydrolase protein 23-like [Vitis vinifera]	0.94	GO:0016762;GO:0048046;GO:0004553;GO:0005618;GO:0006073	_	_	_	_	_	_	K08235	E2.4.1.207
comp48484_c0_seq1	osa-miR159c,osa-miR159a.1,osa-miR159f,osa-miR159d,osa-miR159e,	1400	gi|357168129|ref|XP_003581497.1|	PREDICTED: myb-related protein 305-like [Brachypodium distachyon]	0.83	GO:0006457;GO:0003677;GO:0005524;GO:0000785;GO:0006260;GO:0031072;GO:0048235;GO:0005737;GO:0009408;GO:0003682;GO:0051082;GO:0008270	15368.BRADI5G17600.1	annotation not avaliable	0.949	COG5147	KOG0048	_	K09422	MYBP
comp42766_c0_seq1	osa-miR159c,osa-miR159a.1,osa-miR319a-3p.2-3p,osa-miR159e,osa-miR159d,osa-miR159f,	1642	gi|359950734|gb|AEV91157.1|	R2R3-MYB protein [Triticum aestivum]	0.63	_	_	_	_	_	_	_	K09422	MYBP
comp47186_c0_seq1	osa-miR159c,osa-miR319a-3p.2-3p,osa-miR159d,osa-miR159e,	1989	gi|224067023|ref|XP_002302331.1|	predicted protein [Populus predicted protein [Populus trichocarpa]	0.56	_	_	_	_	_	_	_	_	_
comp55668_c1_seq1	osa-miR159d,	695	_	_	_	_	_	_	_	_	_	_	_	_
comp55999_c0_seq1	osa-miR159d,	2039	gi|357124468|ref|XP_003563922.1|	PREDICTED: aspartic proteinase nepenthesin-2-like [Brachypodium distachyon]	0.69	GO:0008233;GO:0016023	_	_	_	_	_	_	_	_
comp34203_c0_seq1	osa-miR159d,osa-miR159a.1,	892	_	_	_	_	_	_	_	_	_	_	_	_
comp49598_c0_seq3	osa-miR159d,osa-miR159e,osa-miR159f,osa-miR159a.1,osa-miR319a-3p.2-3p,osa-miR159c,	2119	gi|115440625|ref|NP_001044592.1|	Os01g0812000 [Oryza sativa Japonica Group]	0.59	GO:0009789;GO:0003677;GO:0045926;GO:0000785;GO:0048235;GO:0009723;GO:0045893;GO:0009751;GO:0003682;GO:0043068	39947.LOC_Os01g59660.1	MYB family transcription factor, putative, expressed; Transcriptional activator of gibberell [...]	0.9223	COG5147	KOG0048	_	K09422	MYBP
comp49598_c0_seq2	osa-miR159d,osa-miR159e,osa-miR159f,osa-miR159c,osa-miR319a-3p.2-3p,osa-miR159a.1,	2180	gi|115440625|ref|NP_001044592.1|	Os01g0812000 [Oryza sativa Japonica Group]	0.59	GO:0009789;GO:0003677;GO:0045926;GO:0000785;GO:0048235;GO:0009723;GO:0045893;GO:0009751;GO:0003682;GO:0043068	39947.LOC_Os01g59660.1	MYB family transcription factor, putative, expressed; Transcriptional activator of gibberell [...]	0.9223	COG5147	KOG0048	_	K09422	MYBP
comp55278_c0_seq8	osa-miR159d,osa-miR159f,osa-miR159a.1,osa-miR159c,	1359	gi|359485091|ref|XP_003633213.1|	PREDICTED: probable xyloglucan endotransglucosylase/hydrolase protein 23-like [Vitis vinifera]	0.85	GO:0016762;GO:0048046;GO:0004553;GO:0005618;GO:0006073	29760.GSVIVG00031408001	SubName: Full=Chromosome chr11 scaffold_56, whole genome shotgun sequence;	0.9239	COG2273	_	_	K08235	E2.4.1.207
comp55278_c0_seq9	osa-miR159d,osa-miR159f,osa-miR159a.1,osa-miR159c,	1332	gi|401466646|gb|AFP93557.1|	xyloglucan endotransglycosylase/hydrolase 1 [Neolamarckia cadamba]	0.84	GO:0016762;GO:0048046;GO:0004553;GO:0005618;GO:0006073	29760.GSVIVG00031407001	SubName: Full=Chromosome chr11 scaffold_56, whole genome shotgun sequence;	0.89	COG2273	_	_	K08235	E2.4.1.207
comp32876_c0_seq1	osa-miR159e,	1277	gi|357490553|ref|XP_003615564.1|	hypothetical protein MTR_5g069570 [Medicago truncatula]	0.74	_	_	_	_	_	_	_	_	_
comp53254_c0_seq1	osa-miR159e,	535	_	_	_	_	_	_	_	_	_	_	_	_
comp54991_c0_seq1	osa-miR159e,	4131	gi|357139076|ref|XP_003571111.1|	PREDICTED: uncharacterized protein LOC100840629 [Brachypodium distachyon]	0.65	GO:0016301;GO:0016023	39947.LOC_Os02g12420.1	receptor-like protein kinase precursor, putative, expressed	0.7588	COG0515	_	_	_	_
comp54991_c0_seq2	osa-miR159e,	4088	gi|357139076|ref|XP_003571111.1|	PREDICTED: uncharacterized protein LOC100840629 [Brachypodium distachyon]	0.65	GO:0016301;GO:0016023	39947.LOC_Os02g12420.1	receptor-like protein kinase precursor, putative, expressed	0.7632	COG0515	_	_	_	_
comp54991_c0_seq3	osa-miR159e,	4043	gi|357139076|ref|XP_003571111.1|	PREDICTED: uncharacterized protein LOC100840629 [Brachypodium distachyon]	0.65	GO:0016301;GO:0016023	39947.LOC_Os02g12420.1	receptor-like protein kinase precursor, putative, expressed	0.7588	COG0515	_	_	_	_
comp54991_c0_seq4	osa-miR159e,	4000	gi|357139076|ref|XP_003571111.1|	PREDICTED: uncharacterized protein LOC100840629 [Brachypodium distachyon]	0.65	GO:0016301;GO:0016023	39947.LOC_Os02g12420.1	receptor-like protein kinase precursor, putative, expressed	0.7632	COG0515	_	_	_	_
comp54991_c0_seq5	osa-miR159e,	3987	gi|357139076|ref|XP_003571111.1|	PREDICTED: uncharacterized protein LOC100840629 [Brachypodium distachyon]	0.65	GO:0016301;GO:0016023	39947.LOC_Os02g12420.1	receptor-like protein kinase precursor, putative, expressed	0.7588	COG0515	_	_	_	_
comp54991_c0_seq6	osa-miR159e,	3899	gi|357139076|ref|XP_003571111.1|	PREDICTED: uncharacterized protein LOC100840629 [Brachypodium distachyon]	0.65	GO:0016301;GO:0016023	39947.LOC_Os02g12420.1	receptor-like protein kinase precursor, putative, expressed	0.7588	COG0515	_	_	_	_
comp51881_c0_seq1	osa-miR159e,osa-miR159d,osa-miR159f,osa-miR159c,osa-miR159a.1,	1858	_	_	_	_	_	_	_	_	_	_	_	_
comp47186_c0_seq2	osa-miR159e,osa-miR159d,osa-miR319a-3p.2-3p,osa-miR159c,	1900	gi|224067023|ref|XP_002302331.1|	predicted protein [Populus predicted protein [Populus trichocarpa]	0.56	_	_	_	_	_	_	_	_	_
comp47728_c0_seq2	osa-miR159e,osa-miR159f,osa-miR159a.1,osa-miR159c,	2898	gi|147861778|emb|CAN78916.1|	hypothetical protein VITISV_032223 [Vitis vinifera]	0.62	GO:0007165;GO:0016301;GO:0044237;GO:0004871	29760.GSVIVG00028102001	SubName: Full=Chromosome chr7 scaffold_42, whole genome shotgun sequence;	0.7561	COG0642	_	_	_	_
comp38968_c0_seq1	osa-miR159e,osa-miR159f,osa-miR159c,	1721	_	_	_	_	_	_	_	_	_	_	_	_
comp47728_c0_seq3	osa-miR159e,osa-miR159f,osa-miR159c,osa-miR159a.1,	2726	gi|147861778|emb|CAN78916.1|	hypothetical protein VITISV_032223 [Vitis vinifera]	0.62	GO:0007165;GO:0016301;GO:0044237;GO:0004871	29760.GSVIVG00028102001	SubName: Full=Chromosome chr7 scaffold_42, whole genome shotgun sequence;	0.7561	COG0642	_	_	_	_
comp47728_c0_seq4	osa-miR159e,osa-miR159f,osa-miR159c,osa-miR159a.1,	2692	gi|147861778|emb|CAN78916.1|	hypothetical protein VITISV_032223 [Vitis vinifera]	0.62	GO:0007165;GO:0016301;GO:0044237;GO:0004871	29760.GSVIVG00028102001	SubName: Full=Chromosome chr7 scaffold_42, whole genome shotgun sequence;	0.7561	COG0642	_	_	_	_
comp19791_c0_seq1	osa-miR159e,osa-miR319a-3p.2-3p,	806	_	_	_	_	_	_	_	_	_	_	_	_
comp1011911_c0_seq1	osa-miR159f,	482	_	_	_	_	_	_	_	_	_	_	_	_
comp29141_c0_seq1	osa-miR159f,	864	gi|225464217|ref|XP_002265712.1|	PREDICTED: thioredoxin-like protein 4B isoform 1 [Vitis vinifera]	0.93	GO:0005681;GO:0007067	29760.GSVIVG00001260001	SubName: Full=Chromosome undetermined scaffold_114, whole genome shotgun sequence;	0.9338	COG0526	KOG3414	_	_	_
comp53012_c0_seq1	osa-miR159f,	1659	gi|224114764|ref|XP_002316851.1|	predicted protein [Populus predicted protein [Populus trichocarpa]	0.64	_	_	_	_	_	_	_	_	_
comp53012_c0_seq2	osa-miR159f,	1306	gi|147796417|emb|CAN72546.1|	hypothetical protein VITISV_013476 [Vitis vinifera]	0.66	_	_	_	_	_	_	_	_	_
comp39229_c0_seq1	osa-miR159f,osa-miR159a.1,osa-miR159c,	2958	_	_	_	_	_	_	_	_	_	_	_	_
comp55329_c0_seq1	osa-miR159f,osa-miR159d,osa-miR159e,osa-miR159a.1,osa-miR159c,	1280	gi|357482459|ref|XP_003611516.1|	hypothetical protein MTR_5g014810 [Medicago truncatula]	0.62	_	_	_	_	_	_	_	_	_
comp54694_c0_seq1	osa-miR159f,osa-miR159e,	3064	gi|357119556|ref|XP_003561503.1|	PREDICTED: MATE efflux family protein LAL5-like [Brachypodium distachyon]	0.8	GO:0016020;GO:0003723;GO:0008168;GO:0015238;GO:0005739;GO:0032259;GO:0015297;GO:0006855	4558.Sb05g006893.1	hypothetical protein	0.9274	COG1189	_	_	K06442	tlyA
comp54694_c0_seq2	osa-miR159f,osa-miR159e,	2935	gi|357119556|ref|XP_003561503.1|	PREDICTED: MATE efflux family protein LAL5-like [Brachypodium distachyon]	0.8	GO:0016020;GO:0016023;GO:0015238;GO:0015297;GO:0006855	_	_	_	_	_	_	K03327	TC.MATE, SLC47A, norM, mdtK, dinF
comp54694_c0_seq5	osa-miR159f,osa-miR159e,	1684	gi|357119556|ref|XP_003561503.1|	PREDICTED: MATE efflux family protein LAL5-like [Brachypodium distachyon]	0.78	GO:0016020;GO:0016023;GO:0015238;GO:0015297;GO:0006855	15368.BRADI1G59200.1	annotation not avaliable	0.8152	COG0534	KOG1347	_	K03327	TC.MATE, SLC47A, norM, mdtK, dinF
comp47728_c0_seq1	osa-miR159f,osa-miR159e,osa-miR159c,osa-miR159a.1,	2932	gi|147861778|emb|CAN78916.1|	hypothetical protein VITISV_032223 [Vitis vinifera]	0.62	GO:0007165;GO:0016301;GO:0044237;GO:0004871	29760.GSVIVG00028102001	SubName: Full=Chromosome chr7 scaffold_42, whole genome shotgun sequence;	0.7561	COG0642	_	_	_	_
comp55814_c0_seq4	osa-miR159f,osa-miR159e,osa-miR159c,osa-miR159a.1,	1981	gi|147861248|emb|CAN79321.1|	hypothetical protein VITISV_018984 [Vitis vinifera]	0.79	GO:0015074;GO:0005634;GO:0003723;GO:0008168;GO:0003964;GO:0008270;GO:0006278;GO:0032259	_	_	_	_	_	_	_	_
comp55236_c2_seq1	osa-miR160e-5p,osa-miR160a-5p,	2758	gi|225435334|ref|XP_002282437.1|	PREDICTED: auxin response factor 18-like [Vitis vinifera]	0.71	GO:0050794;GO:0048513;GO:0006725;GO:0048608;GO:1901360;GO:0044238;GO:0009725;GO:0044249	_	_	_	_	_	_	_	_
comp55236_c2_seq2	osa-miR160e-5p,osa-miR160a-5p,	2746	gi|225435334|ref|XP_002282437.1|	PREDICTED: auxin response factor 18-like [Vitis vinifera]	0.71	GO:0050794;GO:0048513;GO:0006725;GO:0048608;GO:1901360;GO:0044238;GO:0009725;GO:0044249	_	_	_	_	_	_	_	_
comp44961_c1_seq1	osa-miR162a,	676	_	_	_	_	_	_	_	_	_	_	_	_
comp54513_c1_seq1	osa-miR162a,	1884	gi|225443383|ref|XP_002266749.1|	PREDICTED: uncharacterized protein LOC100249551 [Vitis vinifera]	0.67	_	_	_	_	_	_	_	_	_
comp54513_c1_seq2	osa-miR162a,	1681	gi|225443383|ref|XP_002266749.1|	PREDICTED: uncharacterized protein LOC100249551 [Vitis vinifera]	0.67	_	_	_	_	_	_	_	_	_
comp54513_c1_seq3	osa-miR162a,	1550	gi|225443383|ref|XP_002266749.1|	PREDICTED: uncharacterized protein LOC100249551 [Vitis vinifera]	0.67	_	_	_	_	_	_	_	_	_
comp54513_c1_seq4	osa-miR162a,	1347	gi|225443383|ref|XP_002266749.1|	PREDICTED: uncharacterized protein LOC100249551 [Vitis vinifera]	0.67	_	_	_	_	_	_	_	_	_
comp191026_c0_seq1	osa-miR162a,osa-miR162b,	848	_	_	_	_	_	_	_	_	_	_	_	_
comp45298_c0_seq1	osa-miR162b,	482	gi|242041529|ref|XP_002468159.1|	hypothetical protein SORBIDRAFT_01g040610 [Sorghum bicolor]	0.82	_	_	_	_	_	_	_	_	_
comp45298_c0_seq2	osa-miR162b,	471	gi|242041529|ref|XP_002468159.1|	hypothetical protein SORBIDRAFT_01g040610 [Sorghum bicolor]	0.9	_	15368.BRADI1G67630.1	annotation not avaliable	0.8471	_	KOG4624	_	_	_
comp47210_c0_seq2	osa-miR162b,	557	gi|297798488|ref|XP_002867128.1|	hydrolase [Arabidopsis lyrata subsp. lyrata]	0.72	GO:0005634;GO:0016787	_	_	_	_	_	_	_	_
comp62591_c0_seq1	osa-miR164a,osa-miR164d,	2378	gi|242053947|ref|XP_002456119.1|	hypothetical protein SORBIDRAFT_03g030810 [Sorghum bicolor]	0.73	_	4558.Sb03g030810.1	hypothetical protein	0.8267	COG5260	KOG1906	_	K03514	POLS, TRF4
comp27872_c0_seq1	osa-miR164d,	1911	gi|359496542|ref|XP_003635262.1|	PREDICTED: G-type lectin S-receptor-like serine/threonine-protein kinase B120-like [Vitis vinifera]	0.62	_	_	_	_	_	_	_	_	_
comp51145_c0_seq1	osa-miR164d,	3288	gi|242084876|ref|XP_002442863.1|	hypothetical protein SORBIDRAFT_08g004040 [Sorghum bicolor]	0.79	_	_	_	_	_	_	_	_	_
comp51578_c0_seq1	osa-miR164d,	2362	gi|225449963|ref|XP_002271167.1|	PREDICTED: uncharacterized protein LOC100265442 [Vitis vinifera]	0.77	GO:0016787	_	_	_	_	_	_	_	_
comp1563454_c0_seq1	osa-miR164d,osa-miR164a,osa-miR164e,	356	gi|224120650|ref|XP_002318383.1|	NAC domain protein, IPR003441 [Populus trichocarpa]	0.64	GO:0009733;GO:0010468;GO:0009873;GO:0009738;GO:0000303;GO:0009414;GO:0010150;GO:0046982;GO:0042538;GO:0009753;GO:0042803;GO:0005667;GO:0009743;GO:0045449;GO:0003700	_	_	_	_	_	_	_	_
comp41187_c0_seq1	osa-miR164d,osa-miR164a,osa-miR164e,	706	gi|326510449|dbj|BAJ87441.1|	predicted protein [Hordeum vulgare subsp. vulgare]	0.5	GO:0007275	_	_	_	_	_	_	_	_
comp54873_c2_seq5	osa-miR164d,osa-miR164e,	1865	gi|255578100|ref|XP_002529920.1|	dihydrolipoamide succinyltransferase component of 2-oxoglutarate dehydrogenase, putative [Ricinus communis]	0.83	GO:0016020;GO:0004149;GO:0042967;GO:0006979;GO:0006099;GO:0045252;GO:0006554;GO:0008270;GO:0005739;GO:0022626	15368.BRADI1G14410.1	annotation not avaliable	0.8433	COG0508	KOG0559	_	K00658	DLST, sucB
comp49225_c0_seq1	osa-miR164e,	4066	gi|326487932|dbj|BAJ89805.1|	predicted protein [Hordeum vulgare subsp. vulgare]	0.8	GO:0023014;GO:0005524;GO:0009414;GO:0010150;GO:0006355;GO:0035556;GO:0042742;GO:0010271;GO:0000160;GO:0009651;GO:0005739;GO:0005886;GO:0000156;GO:0009365;GO:0048831;GO:0009409;GO:0010029;GO:0000155;GO:0005034;GO:0045449	39946.BGIOSIBCE004793	Os01g0923700	0.861	COG0642	_	_	K14489	AHK2_3_4
comp49225_c0_seq2	osa-miR164e,	4025	gi|326487932|dbj|BAJ89805.1|	predicted protein [Hordeum vulgare subsp. vulgare]	0.8	GO:0023014;GO:0005524;GO:0009414;GO:0010150;GO:0006355;GO:0035556;GO:0042742;GO:0010271;GO:0000160;GO:0009651;GO:0005739;GO:0005886;GO:0000156;GO:0009365;GO:0048831;GO:0009409;GO:0010029;GO:0000155;GO:0005034;GO:0045449	39946.BGIOSIBCE004793	Os01g0923700	0.861	COG0642	_	_	K14489	AHK2_3_4
comp49225_c0_seq3	osa-miR164e,	3863	gi|326487932|dbj|BAJ89805.1|	predicted protein [Hordeum vulgare subsp. vulgare]	0.8	GO:0023014;GO:0005524;GO:0009414;GO:0010150;GO:0006355;GO:0035556;GO:0042742;GO:0010271;GO:0000160;GO:0009651;GO:0005739;GO:0005886;GO:0000156;GO:0009365;GO:0048831;GO:0009409;GO:0010029;GO:0000155;GO:0005034;GO:0045449	39946.BGIOSIBCE004793	Os01g0923700	0.861	COG0642	_	_	K14489	AHK2_3_4
comp49225_c0_seq4	osa-miR164e,	3822	gi|326487932|dbj|BAJ89805.1|	predicted protein [Hordeum vulgare subsp. vulgare]	0.8	GO:0023014;GO:0005524;GO:0009414;GO:0010150;GO:0006355;GO:0035556;GO:0042742;GO:0010271;GO:0000160;GO:0009651;GO:0005739;GO:0005886;GO:0000156;GO:0009365;GO:0048831;GO:0009409;GO:0010029;GO:0000155;GO:0005034;GO:0045449	39946.BGIOSIBCE004793	Os01g0923700	0.861	COG0642	_	_	K14489	AHK2_3_4
comp54959_c0_seq2	osa-miR164e,osa-miR164a,osa-miR164d,	1393	_	_	_	_	_	_	_	_	_	_	_	_
comp54873_c2_seq3	osa-miR164e,osa-miR164d,	1921	gi|255578100|ref|XP_002529920.1|	dihydrolipoamide succinyltransferase component of 2-oxoglutarate dehydrogenase, putative [Ricinus communis]	0.83	GO:0016020;GO:0004149;GO:0042967;GO:0006979;GO:0006099;GO:0045252;GO:0006554;GO:0008270;GO:0005739;GO:0022626	15368.BRADI1G14410.1	annotation not avaliable	0.8433	COG0508	KOG0559	_	K00658	DLST, sucB
comp48000_c0_seq2	osa-miR166a-3p,osa-miR166m,osa-miR166g-3p,	2661	gi|402171772|gb|AFQ33619.1|	beta-amylase 7 [Citrus trifoliata]	0.76	GO:0043169;GO:0005982;GO:0000272;GO:0005985;GO:0016161	_	_	_	_	_	_	_	_
comp44877_c1_seq2	osa-miR166b-5p,osa-miR166m,osa-miR166g-3p,osa-miR166c-5p,osa-miR166a-3p,osa-miR166i-3p,osa-miR166d-5p,osa-miR166e-3p,	738	_	_	_	_	_	_	_	_	_	_	_	_
comp19469_c0_seq1	osa-miR166c-5p,	680	_	_	_	_	_	_	_	_	_	_	_	_
comp401866_c0_seq1	osa-miR166c-5p,	680	_	_	_	_	_	_	_	_	_	_	_	_
comp41776_c1_seq1	osa-miR166c-5p,	2894	_	_	_	_	_	_	_	_	_	_	_	_
comp49708_c0_seq1	osa-miR166c-5p,	2761	gi|356574230|ref|XP_003555253.1|	PREDICTED: probable inactive leucine-rich repeat receptor-like protein kinase At1g66830-like [Glycine max]	0.76	GO:0016020;GO:0004672	4558.Sb03g021850.1	hypothetical protein	0.8399	COG0515	KOG0619;KOG1187	_	_	_
comp50431_c0_seq10	osa-miR166c-5p,	3127	gi|255586955|ref|XP_002534076.1|	conserved hypothetical protein [Ricinus communis]	0.71	_	39947.LOC_Os01g01010.1	TBC domain containing protein, expressed	0.9296	COG5210	_	_	_	_
comp50431_c0_seq11	osa-miR166c-5p,	3112	gi|296081337|emb|CBI17683.3|	unnamed protein product [Vitis vinifera]	0.71	GO:0032313	39947.LOC_Os01g01010.1	TBC domain containing protein, expressed	0.9437	COG5210	_	_	_	_
comp50431_c0_seq12	osa-miR166c-5p,	3107	gi|296081337|emb|CBI17683.3|	unnamed protein product [Vitis vinifera]	0.71	GO:0032313	39947.LOC_Os01g01010.1	TBC domain containing protein, expressed	0.9437	COG5210	_	_	_	_
comp50431_c0_seq13	osa-miR166c-5p,	3105	gi|255586955|ref|XP_002534076.1|	conserved hypothetical protein [Ricinus communis]	0.71	_	39947.LOC_Os01g01010.1	TBC domain containing protein, expressed	0.9296	COG5210	_	_	_	_
comp50431_c0_seq14	osa-miR166c-5p,	3087	gi|255586955|ref|XP_002534076.1|	conserved hypothetical protein [Ricinus communis]	0.71	GO:0032313	39947.LOC_Os01g01010.1	TBC domain containing protein, expressed	0.9296	COG5210	_	_	_	_
comp50431_c0_seq17	osa-miR166c-5p,	3028	gi|52076590|dbj|BAD45492.1|	putative GTPase-activating protein [Oryza sativa Japonica Group]	0.72	GO:0032313	39947.LOC_Os01g01010.1	TBC domain containing protein, expressed	0.9437	COG5210	_	_	_	_
comp50431_c0_seq18	osa-miR166c-5p,	3023	gi|52076590|dbj|BAD45492.1|	putative GTPase-activating protein [Oryza sativa Japonica Group]	0.72	GO:0032313	39947.LOC_Os01g01010.1	TBC domain containing protein, expressed	0.9437	COG5210	_	_	_	_
comp50431_c0_seq19	osa-miR166c-5p,	3021	gi|255586955|ref|XP_002534076.1|	conserved hypothetical protein [Ricinus communis]	0.71	_	39947.LOC_Os01g01010.1	TBC domain containing protein, expressed	0.9296	COG5210	_	_	_	_
comp50431_c0_seq20	osa-miR166c-5p,	3006	gi|296081337|emb|CBI17683.3|	unnamed protein product [Vitis vinifera]	0.71	GO:0032313	39947.LOC_Os01g01010.1	TBC domain containing protein, expressed	0.9437	COG5210	_	_	_	_
comp50431_c0_seq21	osa-miR166c-5p,	3003	gi|255586955|ref|XP_002534076.1|	conserved hypothetical protein [Ricinus communis]	0.71	GO:0032313	39947.LOC_Os01g01010.1	TBC domain containing protein, expressed	0.9296	COG5210	_	_	_	_
comp50431_c0_seq22	osa-miR166c-5p,	2988	gi|296081337|emb|CBI17683.3|	unnamed protein product [Vitis vinifera]	0.71	GO:0032313	39947.LOC_Os01g01010.1	TBC domain containing protein, expressed	0.9437	COG5210	_	_	_	_
comp50431_c0_seq26	osa-miR166c-5p,	2922	gi|52076590|dbj|BAD45492.1|	putative GTPase-activating protein [Oryza sativa Japonica Group]	0.72	GO:0032313	39947.LOC_Os01g01010.1	TBC domain containing protein, expressed	0.9437	COG5210	_	_	_	_
comp50431_c0_seq27	osa-miR166c-5p,	2904	gi|52076590|dbj|BAD45492.1|	putative GTPase-activating protein [Oryza sativa Japonica Group]	0.72	GO:0032313	39947.LOC_Os01g01010.1	TBC domain containing protein, expressed	0.9437	COG5210	_	_	_	_
comp50431_c0_seq28	osa-miR166c-5p,	2897	gi|255586955|ref|XP_002534076.1|	conserved hypothetical protein [Ricinus communis]	0.71	GO:0032313	39947.LOC_Os01g01010.1	TBC domain containing protein, expressed	0.9296	COG5210	_	_	_	_
comp50431_c0_seq35	osa-miR166c-5p,	1208	gi|255586955|ref|XP_002534076.1|	conserved hypothetical protein [Ricinus communis]	0.73	GO:0005794;GO:0032313	59689.fgenesh2_kg.5__2415__AT3G59570.1	annotation not avaliable	0.8955	COG5210	_	_	_	_
comp50431_c0_seq37	osa-miR166c-5p,	1107	gi|255586955|ref|XP_002534076.1|	conserved hypothetical protein [Ricinus communis]	0.72	GO:0005622	29760.GSVIVG00034596001	hypothetical protein LOC100262814	0.8481	COG5210	_	_	_	_
comp50431_c0_seq38	osa-miR166c-5p,	1102	gi|255586955|ref|XP_002534076.1|	conserved hypothetical protein [Ricinus communis]	0.73	GO:0005794;GO:0032313	59689.fgenesh2_kg.5__2415__AT3G59570.1	annotation not avaliable	0.8955	COG5210	_	_	_	_
comp50431_c0_seq40	osa-miR166c-5p,	1001	gi|255586955|ref|XP_002534076.1|	conserved hypothetical protein [Ricinus communis]	0.72	GO:0005622	29760.GSVIVG00034596001	hypothetical protein LOC100262814	0.8481	COG5210	_	_	_	_
comp50431_c0_seq42	osa-miR166c-5p,	539	_	_	_	_	_	_	_	_	_	_	_	_
comp50431_c0_seq44	osa-miR166c-5p,	433	_	_	_	_	_	_	_	_	_	_	_	_
comp50431_c0_seq5	osa-miR166c-5p,	3211	gi|255586955|ref|XP_002534076.1|	conserved hypothetical protein [Ricinus communis]	0.71	_	39947.LOC_Os01g01010.1	TBC domain containing protein, expressed	0.9296	COG5210	_	_	_	_
comp50431_c0_seq6	osa-miR166c-5p,	3206	gi|255586955|ref|XP_002534076.1|	conserved hypothetical protein [Ricinus communis]	0.71	GO:0032313	39947.LOC_Os01g01010.1	TBC domain containing protein, expressed	0.9296	COG5210	_	_	_	_
comp54624_c0_seq1	osa-miR166c-5p,	2789	gi|297746086|emb|CBI16142.3|	unnamed protein product [Vitis vinifera]	0.67	GO:0048235	_	_	_	_	_	_	_	_
comp54624_c0_seq2	osa-miR166c-5p,	2659	gi|297746086|emb|CBI16142.3|	unnamed protein product [Vitis vinifera]	0.67	GO:0048235	_	_	_	_	_	_	_	_
comp55808_c3_seq1	osa-miR166c-5p,	7822	gi|400131576|emb|CCH50976.1|	T4.15 [Malus x robusta]	0.78	GO:0044238;GO:0050896;GO:0003824;GO:0009987;GO:0003676	_	_	_	_	_	_	_	_
comp51780_c0_seq1	osa-miR166d-5p,	2849	gi|224120590|ref|XP_002330980.1|	predicted protein [Populus CBL-interacting protein kinase 3 [Populus trichocarpa]	0.85	GO:0005634;GO:0007165;GO:0005524;GO:0009069;GO:0006468;GO:0009628;GO:0005737;GO:0009737;GO:0004683;GO:0009735	_	_	_	_	_	_	_	_
comp51780_c0_seq13	osa-miR166d-5p,	2413	gi|224120590|ref|XP_002330980.1|	predicted protein [Populus CBL-interacting protein kinase 3 [Populus trichocarpa]	0.85	GO:0005634;GO:0007165;GO:0005524;GO:0009069;GO:0006468;GO:0009628;GO:0005737;GO:0009737;GO:0004683;GO:0009735	_	_	_	_	_	_	_	_
comp51780_c0_seq14	osa-miR166d-5p,	2388	gi|224120590|ref|XP_002330980.1|	predicted protein [Populus CBL-interacting protein kinase 3 [Populus trichocarpa]	0.88	GO:0005634;GO:0007165;GO:0005524;GO:0009069;GO:0006468;GO:0009628;GO:0005737;GO:0009737;GO:0004683;GO:0009735	_	_	_	_	_	_	_	_
comp51780_c0_seq15	osa-miR166d-5p,	2383	gi|224120590|ref|XP_002330980.1|	predicted protein [Populus CBL-interacting protein kinase 3 [Populus trichocarpa]	0.85	GO:0005634;GO:0007165;GO:0005524;GO:0009069;GO:0006468;GO:0009628;GO:0005737;GO:0009737;GO:0004683;GO:0009735	_	_	_	_	_	_	_	_
comp51780_c0_seq16	osa-miR166d-5p,	2377	gi|224120590|ref|XP_002330980.1|	predicted protein [Populus CBL-interacting protein kinase 3 [Populus trichocarpa]	0.85	GO:0005634;GO:0007165;GO:0005524;GO:0009069;GO:0006468;GO:0009628;GO:0005737;GO:0009737;GO:0004683;GO:0009735	_	_	_	_	_	_	_	_
comp51780_c0_seq17	osa-miR166d-5p,	2317	gi|224120590|ref|XP_002330980.1|	predicted protein [Populus CBL-interacting protein kinase 3 [Populus trichocarpa]	0.88	GO:0005634;GO:0007165;GO:0005524;GO:0009069;GO:0006468;GO:0009628;GO:0005737;GO:0009737;GO:0004683;GO:0009735	_	_	_	_	_	_	_	_
comp51780_c0_seq18	osa-miR166d-5p,	2287	gi|224120590|ref|XP_002330980.1|	predicted protein [Populus CBL-interacting protein kinase 3 [Populus trichocarpa]	0.9	GO:0005634;GO:0007165;GO:0005524;GO:0009069;GO:0006468;GO:0009628;GO:0005737;GO:0009737;GO:0004683;GO:0009735	3694.grail3.0149001301	SubName: Full=CBL-interacting protein kinase 3 (Putative uncharacterized protein);	0.9421	COG0515	_	_	_	_
comp51780_c0_seq19	osa-miR166d-5p,	2276	gi|224120590|ref|XP_002330980.1|	predicted protein [Populus CBL-interacting protein kinase 3 [Populus trichocarpa]	0.85	GO:0005634;GO:0007165;GO:0005524;GO:0009069;GO:0006468;GO:0009628;GO:0005737;GO:0009737;GO:0004683;GO:0009735	_	_	_	_	_	_	_	_
comp51780_c0_seq21	osa-miR166d-5p,	2247	gi|224120590|ref|XP_002330980.1|	predicted protein [Populus CBL-interacting protein kinase 3 [Populus trichocarpa]	0.85	GO:0005634;GO:0007165;GO:0005524;GO:0009069;GO:0006468;GO:0009628;GO:0005737;GO:0009737;GO:0004683;GO:0009735	_	_	_	_	_	_	_	_
comp51780_c0_seq22	osa-miR166d-5p,	2202	gi|224120590|ref|XP_002330980.1|	predicted protein [Populus CBL-interacting protein kinase 3 [Populus trichocarpa]	0.85	GO:0005634;GO:0007165;GO:0005524;GO:0009069;GO:0006468;GO:0009628;GO:0005737;GO:0009737;GO:0004683;GO:0009735	_	_	_	_	_	_	_	_
comp51780_c0_seq23	osa-miR166d-5p,	2180	gi|224120590|ref|XP_002330980.1|	predicted protein [Populus CBL-interacting protein kinase 3 [Populus trichocarpa]	0.9	GO:0005634;GO:0007165;GO:0005524;GO:0009069;GO:0006468;GO:0009628;GO:0005737;GO:0009737;GO:0004683;GO:0009735	3694.grail3.0149001301	SubName: Full=CBL-interacting protein kinase 3 (Putative uncharacterized protein);	0.9421	COG0515	_	_	_	_
comp51780_c0_seq26	osa-miR166d-5p,	2151	gi|224120590|ref|XP_002330980.1|	predicted protein [Populus CBL-interacting protein kinase 3 [Populus trichocarpa]	0.9	GO:0005634;GO:0007165;GO:0005524;GO:0009069;GO:0006468;GO:0009628;GO:0005737;GO:0009737;GO:0004683;GO:0009735	3694.grail3.0149001301	SubName: Full=CBL-interacting protein kinase 3 (Putative uncharacterized protein);	0.9421	COG0515	_	_	_	_
comp51780_c0_seq27	osa-miR166d-5p,	2140	gi|224120590|ref|XP_002330980.1|	predicted protein [Populus CBL-interacting protein kinase 3 [Populus trichocarpa]	0.85	GO:0005634;GO:0007165;GO:0005524;GO:0009069;GO:0006468;GO:0009628;GO:0005737;GO:0009737;GO:0004683;GO:0009735	_	_	_	_	_	_	_	_
comp51780_c0_seq29	osa-miR166d-5p,	2106	gi|224120590|ref|XP_002330980.1|	predicted protein [Populus CBL-interacting protein kinase 3 [Populus trichocarpa]	0.88	GO:0005634;GO:0007165;GO:0005524;GO:0009069;GO:0006468;GO:0009628;GO:0005737;GO:0009737;GO:0004683;GO:0009735	_	_	_	_	_	_	_	_
comp51780_c0_seq3	osa-miR166d-5p,	2753	gi|224120590|ref|XP_002330980.1|	predicted protein [Populus CBL-interacting protein kinase 3 [Populus trichocarpa]	0.88	GO:0005634;GO:0007165;GO:0005524;GO:0009069;GO:0006468;GO:0009628;GO:0005737;GO:0009737;GO:0004683;GO:0009735	_	_	_	_	_	_	_	_
comp51780_c0_seq31	osa-miR166d-5p,	2066	gi|224120590|ref|XP_002330980.1|	predicted protein [Populus CBL-interacting protein kinase 3 [Populus trichocarpa]	0.85	GO:0005634;GO:0007165;GO:0005524;GO:0009069;GO:0006468;GO:0009628;GO:0005737;GO:0009737;GO:0004683;GO:0009735	_	_	_	_	_	_	_	_
comp51780_c0_seq32	osa-miR166d-5p,	2048	gi|224120590|ref|XP_002330980.1|	predicted protein [Populus CBL-interacting protein kinase 3 [Populus trichocarpa]	0.85	GO:0005634;GO:0007165;GO:0005524;GO:0009069;GO:0006468;GO:0009628;GO:0005737;GO:0009737;GO:0004683;GO:0009735	_	_	_	_	_	_	_	_
comp51780_c0_seq33	osa-miR166d-5p,	2044	gi|224120590|ref|XP_002330980.1|	predicted protein [Populus CBL-interacting protein kinase 3 [Populus trichocarpa]	0.9	GO:0005634;GO:0007165;GO:0005524;GO:0009069;GO:0006468;GO:0009628;GO:0005737;GO:0009737;GO:0004683;GO:0009735	3694.grail3.0149001301	SubName: Full=CBL-interacting protein kinase 3 (Putative uncharacterized protein);	0.9421	COG0515	_	_	_	_
comp51780_c0_seq36	osa-miR166d-5p,	1970	gi|224120590|ref|XP_002330980.1|	predicted protein [Populus CBL-interacting protein kinase 3 [Populus trichocarpa]	0.88	GO:0005634;GO:0007165;GO:0005524;GO:0009069;GO:0006468;GO:0009628;GO:0005737;GO:0009737;GO:0004683;GO:0009735	_	_	_	_	_	_	_	_
comp51780_c0_seq37	osa-miR166d-5p,	1952	gi|224120590|ref|XP_002330980.1|	predicted protein [Populus CBL-interacting protein kinase 3 [Populus trichocarpa]	0.88	GO:0005634;GO:0007165;GO:0005524;GO:0009069;GO:0006468;GO:0009628;GO:0005737;GO:0009737;GO:0004683;GO:0009735	_	_	_	_	_	_	_	_
comp51780_c0_seq4	osa-miR166d-5p,	2742	gi|224120590|ref|XP_002330980.1|	predicted protein [Populus CBL-interacting protein kinase 3 [Populus trichocarpa]	0.85	GO:0005634;GO:0007165;GO:0005524;GO:0009069;GO:0006468;GO:0009628;GO:0005737;GO:0009737;GO:0004683;GO:0009735	_	_	_	_	_	_	_	_
comp51780_c0_seq44	osa-miR166d-5p,	1671	gi|224120590|ref|XP_002330980.1|	predicted protein [Populus CBL-interacting protein kinase 3 [Populus trichocarpa]	0.9	GO:0005634;GO:0007165;GO:0005524;GO:0009069;GO:0006468;GO:0009628;GO:0009737;GO:0004683;GO:0009735;GO:0005739	_	_	_	_	_	_	_	_
comp51780_c0_seq46	osa-miR166d-5p,	1653	gi|224120590|ref|XP_002330980.1|	predicted protein [Populus CBL-interacting protein kinase 3 [Populus trichocarpa]	0.9	GO:0005634;GO:0007165;GO:0005524;GO:0009069;GO:0006468;GO:0009628;GO:0009737;GO:0004683;GO:0009735;GO:0005739	_	_	_	_	_	_	_	_
comp51780_c0_seq49	osa-miR166d-5p,	1564	gi|224120590|ref|XP_002330980.1|	predicted protein [Populus CBL-interacting protein kinase 3 [Populus trichocarpa]	0.9	GO:0005634;GO:0007165;GO:0005524;GO:0009069;GO:0006468;GO:0009628;GO:0009737;GO:0004683;GO:0009735;GO:0005739	_	_	_	_	_	_	_	_
comp51780_c0_seq50	osa-miR166d-5p,	1552	gi|224120590|ref|XP_002330980.1|	predicted protein [Populus CBL-interacting protein kinase 3 [Populus trichocarpa]	0.91	GO:0005634;GO:0007165;GO:0005524;GO:0009069;GO:0006468;GO:0009628;GO:0009737;GO:0004683;GO:0009735;GO:0005739	3694.grail3.0149001301	SubName: Full=CBL-interacting protein kinase 3 (Putative uncharacterized protein);	0.9537	COG0515	_	_	_	_
comp51780_c0_seq51	osa-miR166d-5p,	1546	gi|224120590|ref|XP_002330980.1|	predicted protein [Populus CBL-interacting protein kinase 3 [Populus trichocarpa]	0.9	GO:0005634;GO:0007165;GO:0005524;GO:0009069;GO:0006468;GO:0009628;GO:0009737;GO:0004683;GO:0009735;GO:0005739	_	_	_	_	_	_	_	_
comp51780_c0_seq54	osa-miR166d-5p,	1445	gi|224120590|ref|XP_002330980.1|	predicted protein [Populus CBL-interacting protein kinase 3 [Populus trichocarpa]	0.91	GO:0005634;GO:0007165;GO:0005524;GO:0009069;GO:0006468;GO:0009628;GO:0009737;GO:0004683;GO:0009735;GO:0005739	3694.grail3.0149001301	SubName: Full=CBL-interacting protein kinase 3 (Putative uncharacterized protein);	0.9537	COG0515	_	_	_	_
comp51780_c0_seq59	osa-miR166d-5p,	1127	gi|255583653|ref|XP_002532581.1|	CBL-interacting serine/threonine-protein kinase, putative [Ricinus communis]	0.97	GO:0005634;GO:0007165;GO:0005524;GO:0009069;GO:0006468;GO:0009628;GO:0009737;GO:0004683;GO:0009735;GO:0005739	_	_	_	_	_	_	_	_
comp51780_c0_seq62	osa-miR166d-5p,	1026	gi|255583653|ref|XP_002532581.1|	CBL-interacting serine/threonine-protein kinase, putative [Ricinus communis]	0.97	GO:0005634;GO:0007165;GO:0005524;GO:0009069;GO:0006468;GO:0009628;GO:0009737;GO:0004683;GO:0009735;GO:0005739	_	_	_	_	_	_	_	_
comp51780_c0_seq8	osa-miR166d-5p,	2646	gi|224120590|ref|XP_002330980.1|	predicted protein [Populus CBL-interacting protein kinase 3 [Populus trichocarpa]	0.88	GO:0005634;GO:0007165;GO:0005524;GO:0009069;GO:0006468;GO:0009628;GO:0005737;GO:0009737;GO:0004683;GO:0009735	_	_	_	_	_	_	_	_
comp53845_c1_seq4	osa-miR166d-5p,	1573	_	_	_	_	_	_	_	_	_	_	_	_
comp53845_c1_seq6	osa-miR166d-5p,	1470	_	_	_	_	_	_	_	_	_	_	_	_
comp54877_c0_seq10	osa-miR166d-5p,	3400	gi|359481971|ref|XP_003632699.1|	PREDICTED: pentatricopeptide repeat-containing protein At5g12100, mitochondrial-like [Vitis vinifera]	0.65	GO:0005739	_	_	_	_	_	_	_	_
comp54877_c0_seq9	osa-miR166d-5p,	3967	gi|359481971|ref|XP_003632699.1|	PREDICTED: pentatricopeptide repeat-containing protein At5g12100, mitochondrial-like [Vitis vinifera]	0.65	GO:0005739	_	_	_	_	_	_	_	_
comp39326_c0_seq1	osa-miR166e-3p,	3299	gi|115448709|ref|NP_001048134.1|	Os02g0751100 [Oryza sativa Japonica Group]	0.74	GO:0008233;GO:0016023	39946.BGIOSIBCE008673	Putative uncharacterized protein	0.7678	_	KOG1339	_	_	_
comp39326_c0_seq2	osa-miR166e-3p,	1935	gi|225438629|ref|XP_002281243.1|	PREDICTED: aspartic proteinase-like protein 1-like [Vitis vinifera]	0.78	GO:0008233	39946.BGIOSIBCE008673	Putative uncharacterized protein	0.7701	_	KOG1339	_	_	_
comp37011_c0_seq1	osa-miR166e-3p,osa-miR166m,osa-miR166g-3p,osa-miR166a-3p,	2166	gi|357461721|ref|XP_003601142.1|	hypothetical protein MTR_3g073480 [Medicago truncatula]	0.74	_	_	_	_	_	_	_	_	_
comp45648_c0_seq1	osa-miR166g-3p,	940	gi|242094846|ref|XP_002437913.1|	hypothetical protein SORBIDRAFT_10g004710 [Sorghum bicolor]	0.61	GO:0008270	4558.Sb10g004710.1	hypothetical protein	0.7872	COG5540	_	_	_	_
comp45648_c0_seq2	osa-miR166g-3p,	914	gi|225436426|ref|XP_002273630.1|	PREDICTED: RING-H2 finger protein ATL57-like [Vitis vinifera]	0.62	GO:0046872	4558.Sb10g004710.1	hypothetical protein	0.8085	COG5540	_	_	_	_
comp53841_c0_seq2	osa-miR166g-3p,osa-miR166m,osa-miR166e-3p,	3098	gi|255555127|ref|XP_002518601.1|	S-locus-specific glycoprotein S6 precursor, putative [Ricinus communis]	0.68	GO:0004672	59689.scaffold_702281.1	S-related kinase 8 Fragment	0.8152	COG0515	KOG1187	_	_	_
comp49600_c0_seq1	osa-miR166g-3p,osa-miR166m,osa-miR166i-3p,	3129	gi|383212095|dbj|BAM08934.1|	class III homeobox-leucine zipper protein [Asparagus officinalis]	0.87	GO:0005667;GO:0006355;GO:0043565;GO:0045449;GO:0003700	_	_	_	_	_	_	K09338	HD-ZIP
comp39833_c0_seq1	osa-miR166i-3p,	2103	gi|356528513|ref|XP_003532847.1|	PREDICTED: pentatricopeptide repeat-containing protein At4g19191, mitochondrial-like [Glycine max]	0.7	_	_	_	_	_	_	_	_	_
comp48000_c0_seq1	osa-miR166m,osa-miR166a-3p,osa-miR166g-3p,	2776	gi|402171772|gb|AFQ33619.1|	beta-amylase 7 [Citrus trifoliata]	0.76	GO:0043169;GO:0005982;GO:0000272;GO:0005985;GO:0016161	_	_	_	_	_	_	_	_
comp37011_c0_seq2	osa-miR166m,osa-miR166a-3p,osa-miR166g-3p,osa-miR166e-3p,	2072	gi|255545574|ref|XP_002513847.1|	conserved hypothetical protein [Ricinus communis]	0.75	_	_	_	_	_	_	_	_	_
comp44877_c1_seq1	osa-miR166m,osa-miR166g-3p,osa-miR166c-5p,osa-miR166b-5p,osa-miR166i-3p,osa-miR166a-3p,osa-miR166d-5p,osa-miR166e-3p,	1894	_	_	_	_	_	_	_	_	_	_	_	_
comp53841_c0_seq1	osa-miR166m,osa-miR166g-3p,osa-miR166e-3p,	4458	gi|224114151|ref|XP_002316682.1|	predicted protein [Populus predicted protein [Populus trichocarpa]	0.7	GO:0004672	59689.scaffold_702281.1	S-related kinase 8 Fragment	0.8152	COG0515	KOG1187	_	_	_
comp49600_c0_seq2	osa-miR166m,osa-miR166g-3p,osa-miR166i-3p,	2359	gi|242033571|ref|XP_002464180.1|	hypothetical protein SORBIDRAFT_01g013710 [Sorghum bicolor]	0.89	GO:0009855;GO:0006355;GO:0010072;GO:0009880;GO:0005667;GO:0043565;GO:0080060;GO:0045449;GO:0009944;GO:0003700	_	_	_	_	_	_	_	_
comp55778_c1_seq7	osa-miR167a-5p,	602	gi|147819382|emb|CAN71221.1|	hypothetical protein VITISV_043564 [Vitis vinifera]	0.68	GO:0005739	_	_	_	_	_	_	_	_
comp57596_c0_seq1	osa-miR167a-5p,	1327	gi|218189952|gb|EEC72379.1|	hypothetical protein OsI_05650 [Oryza sativa Indica Group]	0.77	GO:1901363;GO:0097159;GO:0000154;GO:0008649;GO:0009536;GO:0005739	29760.GSVIVG00026247001	SubName: Full=Chromosome chr15 scaffold_37, whole genome shotgun sequence;	0.8261	_	KOG0106	_	_	_
comp782490_c0_seq1	osa-miR167a-5p,	418	_	_	_	_	_	_	_	_	_	_	_	_
comp53457_c0_seq2	osa-miR167a-5p,osa-miR167d-5p,	2447	gi|359359078|gb|AEV40985.1|	putative auxin response factor [Oryza punctata]	0.68	GO:0009908;GO:0005634;GO:0003677;GO:0006355;GO:0009734;GO:0046983	_	_	_	_	_	_	_	_
comp53457_c0_seq4	osa-miR167a-5p,osa-miR167d-5p,	2393	gi|359359078|gb|AEV40985.1|	putative auxin response factor [Oryza punctata]	0.69	GO:0009908;GO:0005634;GO:0003677;GO:0006355;GO:0009734;GO:0046983	_	_	_	_	_	_	_	_
comp53457_c0_seq5	osa-miR167a-5p,osa-miR167d-5p,	2302	gi|359359078|gb|AEV40985.1|	putative auxin response factor [Oryza punctata]	0.68	GO:0009908;GO:0005634;GO:0003677;GO:0006355;GO:0009734;GO:0046983	_	_	_	_	_	_	_	_
comp55821_c0_seq1	osa-miR167a-5p,osa-miR167d-5p,	600	gi|16304008|gb|AAL16908.1|AF420017_1	metallothionein-like protein type 2 [Narcissus pseudonarcissus]	0.85	GO:0046872	_	_	_	_	_	_	_	_
comp53990_c1_seq1	osa-miR167d-5p,	3467	gi|356568386|ref|XP_003552392.1|	PREDICTED: beta-amylase 7-like [Glycine max]	0.8	GO:0043169;GO:0005982;GO:0000272;GO:0005985;GO:0016161;GO:0009507	3694.gw1.XIV.1254.1	hypothetical protein	0.8581	_	_	NOG228499	K01177	E3.2.1.2
comp53990_c1_seq2	osa-miR167d-5p,	3206	gi|356568386|ref|XP_003552392.1|	PREDICTED: beta-amylase 7-like [Glycine max]	0.76	GO:0043169;GO:0005982;GO:0000272;GO:0005985;GO:0016161;GO:0009507	_	_	_	_	_	_	_	_
comp53990_c1_seq3	osa-miR167d-5p,	2277	gi|108707679|gb|ABF95474.1|	Aspartate aminotransferase, putative, expressed [Oryza sativa Japonica Group]	0.94	GO:0006571;GO:0000162;GO:0006525;GO:0006522;GO:0006107;GO:0009821;GO:0005507;GO:0005739;GO:0030170;GO:0009094;GO:0006531;GO:0009862;GO:0004069;GO:0006560;GO:0006536;GO:0015976;GO:0006534;GO:0080130;GO:0009089;GO:0010285;GO:0009570	_	_	_	_	_	_	K10206	E2.6.1.83
comp1246678_c0_seq1	osa-miR167d-5p,osa-miR167a-5p,	443	_	_	_	_	_	_	_	_	_	_	_	_
comp53457_c0_seq1	osa-miR167d-5p,osa-miR167a-5p,	2466	gi|359359078|gb|AEV40985.1|	putative auxin response factor [Oryza punctata]	0.68	GO:0009908;GO:0005634;GO:0003677;GO:0006355;GO:0009734;GO:0046983	_	_	_	_	_	_	_	_
comp53457_c0_seq3	osa-miR167d-5p,osa-miR167a-5p,	2412	gi|359359078|gb|AEV40985.1|	putative auxin response factor [Oryza punctata]	0.69	GO:0009908;GO:0005634;GO:0003677;GO:0006355;GO:0009734;GO:0046983	_	_	_	_	_	_	_	_
comp53457_c0_seq6	osa-miR167d-5p,osa-miR167a-5p,	2249	gi|359359078|gb|AEV40985.1|	putative auxin response factor [Oryza punctata]	0.68	GO:0009908;GO:0005634;GO:0003677;GO:0006355;GO:0009734;GO:0046983	_	_	_	_	_	_	_	_
comp53457_c0_seq7	osa-miR167d-5p,osa-miR167a-5p,	2248	gi|359359078|gb|AEV40985.1|	putative auxin response factor [Oryza punctata]	0.69	GO:0009908;GO:0005634;GO:0003677;GO:0006355;GO:0009734;GO:0046983	_	_	_	_	_	_	_	_
comp53457_c0_seq8	osa-miR167d-5p,osa-miR167a-5p,	2195	gi|359359078|gb|AEV40985.1|	putative auxin response factor [Oryza punctata]	0.69	GO:0009908;GO:0005634;GO:0003677;GO:0006355;GO:0009734;GO:0046983	_	_	_	_	_	_	_	_
comp267303_c0_seq1	osa-miR169a,osa-miR169b,	486	_	_	_	_	_	_	_	_	_	_	_	_
comp43680_c0_seq1	osa-miR169a,osa-miR169b,	1602	gi|45861207|gb|AAS78480.1|	CCAAT-box transcription factor complex WHAP6 [Triticum aestivum]	0.69	_	4558.Sb01g045500.1	hypothetical protein	0.9091	COG5224	_	_	K08064	NFYA
comp43680_c0_seq2	osa-miR169a,osa-miR169b,	1065	gi|195639800|gb|ACG39368.1|	nuclear transcription factor Y subunit A-3 [Zea mays]	0.76	GO:0003677;GO:0016602;GO:0006355;GO:0016023;GO:0045449;GO:0003700	4558.Sb01g045500.1	hypothetical protein	0.9455	COG5224	_	_	K08064	NFYA
comp46216_c0_seq2	osa-miR169a,osa-miR169b,	1654	gi|115453493|ref|NP_001050347.1|	Os03g0411100 [Oryza sativa Japonica Group]	0.58	GO:0016023	39947.LOC_Os03g29760.2	nuclear transcription factor Y subunit, putative, expressed	0.8333	COG5224	_	_	K08064	NFYA
comp36631_c0_seq1	osa-miR169b,osa-miR169a,	1053	_	_	_	_	_	_	_	_	_	_	_	_
comp46216_c0_seq1	osa-miR169b,osa-miR169a,	2091	gi|115453493|ref|NP_001050347.1|	Os03g0411100 [Oryza sativa Japonica Group]	0.58	GO:0016023	39947.LOC_Os03g29760.2	nuclear transcription factor Y subunit, putative, expressed	0.8333	COG5224	_	_	K08064	NFYA
comp46216_c0_seq3	osa-miR169b,osa-miR169a,	1169	gi|195639800|gb|ACG39368.1|	nuclear transcription factor Y subunit A-3 [Zea mays]	0.73	GO:0003677;GO:0016602;GO:0006355;GO:0016023;GO:0045449;GO:0003700	39946.BGIOSIBCE009863	Os03g0174900	0.9483	COG5224	KOG1561	_	K08064	NFYA
comp46216_c0_seq4	osa-miR169b,osa-miR169a,	714	gi|242066716|ref|XP_002454647.1|	hypothetical protein SORBIDRAFT_04g034760 [Sorghum bicolor]	0.51	GO:0003677;GO:0016602;GO:0006355;GO:0045449;GO:0003700	_	_	_	_	_	_	_	_
comp54817_c0_seq1	osa-miR171a,	4083	gi|301793217|emb|CBA11999.1|	putative auxin response factor 1 [Illicium parviflorum]	0.83	GO:0005634;GO:0003677;GO:0010150;GO:0006355;GO:0009734;GO:0046983	_	_	_	_	_	_	K14486	K14486, ARF
comp54817_c0_seq2	osa-miR171a,	3982	gi|301793217|emb|CBA11999.1|	putative auxin response factor 1 [Illicium parviflorum]	0.83	GO:0005634;GO:0003677;GO:0010150;GO:0006355;GO:0009734;GO:0046983	_	_	_	_	_	_	K14486	K14486, ARF
comp54817_c0_seq3	osa-miR171a,	3927	gi|301793217|emb|CBA11999.1|	putative auxin response factor 1 [Illicium parviflorum]	0.83	GO:0005634;GO:0003677;GO:0010150;GO:0006355;GO:0009734;GO:0046983	_	_	_	_	_	_	K14486	K14486, ARF
comp54817_c0_seq4	osa-miR171a,	3887	gi|301793217|emb|CBA11999.1|	putative auxin response factor 1 [Illicium parviflorum]	0.83	GO:0005634;GO:0003677;GO:0010150;GO:0006355;GO:0009734;GO:0046983	_	_	_	_	_	_	K14486	K14486, ARF
comp54817_c0_seq5	osa-miR171a,	3826	gi|301793217|emb|CBA11999.1|	putative auxin response factor 1 [Illicium parviflorum]	0.83	GO:0005634;GO:0003677;GO:0010150;GO:0006355;GO:0009734;GO:0046983	_	_	_	_	_	_	K14486	K14486, ARF
comp54817_c0_seq6	osa-miR171a,	3786	gi|301793217|emb|CBA11999.1|	putative auxin response factor 1 [Illicium parviflorum]	0.83	GO:0005634;GO:0003677;GO:0010150;GO:0006355;GO:0009734;GO:0046983	_	_	_	_	_	_	K14486	K14486, ARF
comp54817_c0_seq7	osa-miR171a,	3780	gi|301793217|emb|CBA11999.1|	putative auxin response factor 1 [Illicium parviflorum]	0.83	GO:0005634;GO:0003677;GO:0010150;GO:0006355;GO:0009734;GO:0046983	_	_	_	_	_	_	K14486	K14486, ARF
comp54817_c0_seq8	osa-miR171a,	3679	gi|301793217|emb|CBA11999.1|	putative auxin response factor 1 [Illicium parviflorum]	0.83	GO:0005634;GO:0003677;GO:0010150;GO:0006355;GO:0009734;GO:0046983	_	_	_	_	_	_	K14486	K14486, ARF
comp44713_c0_seq2	osa-miR171a,osa-miR171b,	2870	gi|224125028|ref|XP_002329873.1|	GRAS family transcription factor [Populus trichocarpa]	0.63	GO:0006351	_	_	_	_	_	_	_	_
comp282269_c0_seq1	osa-miR171b,	391	gi|305690479|gb|ADM64581.1|	ribosomal protein L12 [Hypophthalmichthys nobilis]	0.99	GO:0005840;GO:0042254;GO:0006412;GO:0003735	_	_	_	_	_	_	K02870	RP-L12e, RPL12
comp29244_c0_seq1	osa-miR171b,osa-miR171a,	2599	gi|225427011|ref|XP_002266783.1|	PREDICTED: scarecrow-like protein 22-like [Vitis vinifera]	0.61	_	_	_	_	_	_	_	_	_
comp29244_c0_seq2	osa-miR171b,osa-miR171a,	2479	gi|225427011|ref|XP_002266783.1|	PREDICTED: scarecrow-like protein 22-like [Vitis vinifera]	0.61	_	_	_	_	_	_	_	_	_
comp44713_c0_seq1	osa-miR171b,osa-miR171a,	2913	gi|225454028|ref|XP_002274837.1|	PREDICTED: scarecrow-like protein 6-like [Vitis vinifera]	0.67	_	_	_	_	_	_	_	_	_
comp16592_c0_seq1	osa-miR171g,	741	gi|223947923|gb|ACN28045.1|	unknown [Zea mays]	0.73	_	29760.GSVIVG00003710001	SubName: Full=Chromosome chr13 scaffold_149, whole genome shotgun sequence;	0.875	_	KOG1650	_	_	_
comp266486_c0_seq1	osa-miR171g,	539	_	_	_	_	_	_	_	_	_	_	_	_
comp43127_c0_seq1	osa-miR171g,	2135	gi|28628947|gb|AAO49410.1|AF485892_1	MYB1 [Dendrobium sp. XMW-2002-1]	0.81	GO:0000902;GO:0003677;GO:0000785;GO:0003682;GO:0009725	3694.gw1.XVII.1187.1	hypothetical protein	1	COG5147	KOG0048	_	K09422	MYBP
comp43127_c0_seq2	osa-miR171g,	2030	gi|28628947|gb|AAO49410.1|AF485892_1	MYB1 [Dendrobium sp. XMW-2002-1]	0.81	GO:0000902;GO:0003677;GO:0000785;GO:0003682;GO:0009725	3694.gw1.XVII.1187.1	hypothetical protein	1	COG5147	KOG0048	_	K09422	MYBP
comp54503_c0_seq1	osa-miR171g,	3816	gi|359491520|ref|XP_002278916.2|	PREDICTED: uncharacterized protein LOC100250985 [Vitis vinifera]	0.86	_	29760.GSVIVG00017861001	SubName: Full=Chromosome chr17 scaffold_16, whole genome shotgun sequence;	0.8808	COG4886	_	_	_	_
comp54503_c0_seq2	osa-miR171g,	3740	gi|359491520|ref|XP_002278916.2|	PREDICTED: uncharacterized protein LOC100250985 [Vitis vinifera]	0.86	_	29760.GSVIVG00017861001	SubName: Full=Chromosome chr17 scaffold_16, whole genome shotgun sequence;	0.8808	COG4886	_	_	_	_
comp54503_c0_seq3	osa-miR171g,	3557	gi|359491520|ref|XP_002278916.2|	PREDICTED: uncharacterized protein LOC100250985 [Vitis vinifera]	0.86	_	29760.GSVIVG00017861001	SubName: Full=Chromosome chr17 scaffold_16, whole genome shotgun sequence;	0.8808	COG4886	_	_	_	_
comp6537_c0_seq1	osa-miR171g,	1014	gi|61658208|gb|AAX49394.1|	STO-1 [Coffea canephora]	0.84	GO:0000166;GO:0016114;GO:0005576;GO:0070524;GO:0055114	29760.GSVIVG00021854001	SubName: Full=Chromosome chr18 scaffold_24, whole genome shotgun sequence;	0.8967	COG1028	_	_	_	_
comp25588_c0_seq1	osa-miR171g,osa-miR408-3p,osa-miR171a,osa-miR171b,	1788	gi|225430824|ref|XP_002268445.1|	PREDICTED: scarecrow-like protein 15 [Vitis vinifera]	0.62	_	_	_	_	_	_	_	_	_
comp18969_c0_seq1	osa-miR172a,	912	gi|297823351|ref|XP_002879558.1|	hypothetical protein ARALYDRAFT_902663 [Arabidopsis lyrata subsp. lyrata]	0.58	GO:0044464	_	_	_	_	_	_	_	_
comp18969_c0_seq2	osa-miR172a,	601	gi|297823351|ref|XP_002879558.1|	hypothetical protein ARALYDRAFT_902663 [Arabidopsis lyrata subsp. lyrata]	0.58	GO:0044464	_	_	_	_	_	_	_	_
comp1984010_c0_seq1	osa-miR172a,	360	_	_	_	_	_	_	_	_	_	_	_	_
comp31146_c0_seq1	osa-miR172a,	399	_	_	_	_	_	_	_	_	_	_	_	_
comp49073_c0_seq1	osa-miR172a,	3646	gi|225459164|ref|XP_002283946.1|	PREDICTED: pentatricopeptide repeat-containing protein At5g27460-like [Vitis vinifera]	0.76	GO:0005739	29760.GSVIVG00015150001	SubName: Full=Chromosome chr18 scaffold_1, whole genome shotgun sequence;	0.7702	_	KOG4197	_	_	_
comp49073_c0_seq2	osa-miR172a,	2309	gi|225459164|ref|XP_002283946.1|	PREDICTED: pentatricopeptide repeat-containing protein At5g27460-like [Vitis vinifera]	0.76	GO:0005739	29760.GSVIVG00015150001	SubName: Full=Chromosome chr18 scaffold_1, whole genome shotgun sequence;	0.7702	_	KOG4197	_	_	_
comp49917_c1_seq10	osa-miR172a,	946	_	_	_	_	_	_	_	_	_	_	_	_
comp49917_c1_seq9	osa-miR172a,	1208	_	_	_	_	_	_	_	_	_	_	_	_
comp54213_c0_seq1	osa-miR172a,	2885	gi|147844168|emb|CAN80566.1|	hypothetical protein VITISV_029672 [Vitis vinifera]	0.77	GO:0015074;GO:0008270;GO:0016758;GO:0003676	_	_	_	_	_	_	_	_
comp54746_c0_seq1	osa-miR172a,	2906	gi|326506846|dbj|BAJ91464.1|	predicted protein [Hordeum vulgare subsp. vulgare]	0.79	GO:0006499;GO:0005576	_	_	_	_	_	_	_	_
comp54746_c0_seq2	osa-miR172a,	2880	gi|326506846|dbj|BAJ91464.1|	predicted protein [Hordeum vulgare subsp. vulgare]	0.79	GO:0006499;GO:0005576	_	_	_	_	_	_	_	_
comp54746_c0_seq3	osa-miR172a,	2463	gi|225436962|ref|XP_002276508.1|	PREDICTED: uncharacterized protein LOC100264786 [Vitis vinifera]	0.76	GO:0006499;GO:0005576	_	_	_	_	_	_	_	_
comp54746_c0_seq4	osa-miR172a,	2447	gi|225436962|ref|XP_002276508.1|	PREDICTED: uncharacterized protein LOC100264786 [Vitis vinifera]	0.76	GO:0006499;GO:0005576	_	_	_	_	_	_	_	_
comp54746_c0_seq5	osa-miR172a,	2283	gi|326506846|dbj|BAJ91464.1|	predicted protein [Hordeum vulgare subsp. vulgare]	0.78	GO:0006499;GO:0005576	_	_	_	_	_	_	_	_
comp54746_c0_seq6	osa-miR172a,	2267	gi|326506846|dbj|BAJ91464.1|	predicted protein [Hordeum vulgare subsp. vulgare]	0.78	GO:0006499;GO:0005576	_	_	_	_	_	_	_	_
comp55509_c1_seq1	osa-miR172a,	4209	gi|332322128|emb|CCA66036.1|	hypothetical protein [Beta vulgaris subsp. vulgaris]	0.64	_	_	_	_	_	_	_	_	_
comp59197_c0_seq1	osa-miR172a,	2927	gi|297737515|emb|CBI26716.3|	unnamed protein product [Vitis vinifera]	0.85	GO:0051015;GO:0009846;GO:0030036;GO:0005618;GO:0005509;GO:0009860;GO:0005773	29760.GSVIVG00027232001	SubName: Full=Chromosome chr19 scaffold_4, whole genome shotgun sequence;	0.9011	COG5069	KOG0046	_	_	_
comp6795_c0_seq1	osa-miR172a,	374	_	_	_	_	_	_	_	_	_	_	_	_
comp869451_c0_seq1	osa-miR172a,	648	gi|224107773|ref|XP_002333469.1|	predicted protein [Populus predicted protein [Populus trichocarpa]	0.64	GO:0009536;GO:0005739	_	_	_	_	_	_	_	_
comp44695_c0_seq1	osa-miR172a,osa-miR172c,	2236	gi|74053661|gb|AAZ95247.1|	APETALA2-like protein [Dendrobium crumenatum]	0.88	GO:0003677;GO:0005667;GO:0006355;GO:0045449;GO:0003700	59689.fgenesh2_kg.4__825__AT2G28550.1	annotation not avaliable	0.931	_	_	NOG136339	K09284	AP2
comp45436_c0_seq1	osa-miR172a,osa-miR172c,	2339	gi|195979199|gb|ACG63707.1|	transcription factor APETALA2 [Citrus trifoliata]	0.74	GO:0003677;GO:0006355;GO:0010093;GO:0048316;GO:0005667;GO:0010073;GO:0003700;GO:0045449	_	_	_	_	_	_	K09284	AP2
comp49184_c0_seq2	osa-miR172a,osa-miR172c,	2445	gi|74053661|gb|AAZ95247.1|	APETALA2-like protein [Dendrobium crumenatum]	0.83	GO:0003677;GO:0005667;GO:0006355;GO:0045449;GO:0003700;GO:0048731	15368.BRADI2G37800.1	annotation not avaliable	0.9875	_	_	NOG136339;NOG221160;NOG225417	K09284	AP2
comp49184_c0_seq3	osa-miR172a,osa-miR172c,	2398	gi|74053661|gb|AAZ95247.1|	APETALA2-like protein [Dendrobium crumenatum]	0.83	GO:0003677;GO:0005667;GO:0006355;GO:0045449;GO:0003700;GO:0048731	15368.BRADI2G37800.1	annotation not avaliable	0.9875	_	_	NOG136339;NOG221160;NOG225417	K09284	AP2
comp49184_c0_seq8	osa-miR172a,osa-miR172c,	2272	gi|74053661|gb|AAZ95247.1|	APETALA2-like protein [Dendrobium crumenatum]	0.83	GO:0003677;GO:0005667;GO:0006355;GO:0045449;GO:0003700;GO:0048731	15368.BRADI2G37800.1	annotation not avaliable	0.9875	_	_	NOG136339;NOG221160;NOG225417	K09284	AP2
comp53267_c1_seq1	osa-miR172a,osa-miR172c,	1920	gi|359480728|ref|XP_002283045.2|	PREDICTED: floral homeotic protein APETALA 2 [Vitis vinifera]	1	GO:0003677;GO:0006355;GO:0010093;GO:0048316;GO:0005667;GO:0009536;GO:0045449;GO:0010073;GO:0003700	_	_	_	_	_	_	K09284	AP2
comp53267_c1_seq10	osa-miR172a,osa-miR172c,	1111	gi|222629673|gb|EEE61805.1|	hypothetical protein OsJ_16420 [Oryza sativa Japonica Group]	0.85	GO:0003677;GO:0006355;GO:0010093;GO:0048316;GO:0005667;GO:0009536;GO:0045449;GO:0010073;GO:0003700	_	_	_	_	_	_	K09284	AP2
comp53267_c1_seq3	osa-miR172a,osa-miR172c,	1799	gi|317106692|dbj|BAJ53193.1|	JHL03K20.2 [Jatropha curcas]	0.69	GO:0003677;GO:0005667;GO:0006355;GO:0045449;GO:0003700	_	_	_	_	_	_	K09284	AP2
comp53267_c1_seq8	osa-miR172a,osa-miR172c,	1183	gi|359480728|ref|XP_002283045.2|	PREDICTED: floral homeotic protein APETALA 2 [Vitis vinifera]	1	GO:0003677;GO:0006355;GO:0010093;GO:0048316;GO:0005667;GO:0009536;GO:0045449;GO:0010073;GO:0003700	_	_	_	_	_	_	K09284	AP2
comp53623_c0_seq1	osa-miR172a,osa-miR172c,	3023	gi|356538763|ref|XP_003537870.1|	PREDICTED: adoMet-dependent rRNA methyltransferase spb1-like [Glycine max]	0.77	GO:0016070;GO:0016740;GO:0032259	39947.LOC_Os05g49230.1	ribosomal RNA large subunit methyltransferase J, putative, expressed	0.7829	COG0293	KOG1098	_	K14857	SPB1, FTSJ3
comp53623_c0_seq2	osa-miR172a,osa-miR172c,	3008	gi|356538763|ref|XP_003537870.1|	PREDICTED: adoMet-dependent rRNA methyltransferase spb1-like [Glycine max]	0.77	GO:0016070;GO:0016740;GO:0032259	39947.LOC_Os05g49230.1	ribosomal RNA large subunit methyltransferase J, putative, expressed	0.7829	COG0293	KOG1098	_	K14857	SPB1, FTSJ3
comp388490_c0_seq1	osa-miR172c,	958	gi|359485688|ref|XP_002275048.2|	PREDICTED: pentatricopeptide repeat-containing protein At3g29230-like [Vitis vinifera]	0.69	GO:0005739	_	_	_	_	_	_	_	_
comp431200_c0_seq1	osa-miR172c,	402	gi|357118286|ref|XP_003560887.1|	PREDICTED: pentatricopeptide repeat-containing protein At1g62260, mitochondrial-like [Brachypodium distachyon]	0.69	GO:0016554	_	_	_	_	_	_	_	_
comp49453_c0_seq1	osa-miR172c,	1486	_	_	_	_	_	_	_	_	_	_	_	_
comp49453_c0_seq2	osa-miR172c,	1324	_	_	_	_	_	_	_	_	_	_	_	_
comp54032_c0_seq1	osa-miR172c,	1970	_	_	_	_	_	_	_	_	_	_	_	_
comp54032_c0_seq2	osa-miR172c,	1954	_	_	_	_	_	_	_	_	_	_	_	_
comp54032_c0_seq3	osa-miR172c,	1890	_	_	_	_	_	_	_	_	_	_	_	_
comp54032_c0_seq4	osa-miR172c,	1874	_	_	_	_	_	_	_	_	_	_	_	_
comp54032_c0_seq5	osa-miR172c,	1632	_	_	_	_	_	_	_	_	_	_	_	_
comp54032_c0_seq6	osa-miR172c,	1616	_	_	_	_	_	_	_	_	_	_	_	_
comp54084_c0_seq10	osa-miR172c,	2230	gi|356575506|ref|XP_003555881.1|	PREDICTED: coatomer subunit delta-2-like [Glycine max]	0.84	GO:0006886;GO:0030131;GO:0016192	29760.GSVIVG00030145001	SubName: Full=Chromosome chr1 scaffold_5, whole genome shotgun sequence;	0.8268	_	KOG2635	_	_	_
comp44695_c0_seq2	osa-miR172c,osa-miR172a,	1027	gi|74053661|gb|AAZ95247.1|	APETALA2-like protein [Dendrobium crumenatum]	0.69	GO:0003677;GO:0005667;GO:0006355;GO:0045449;GO:0003700;GO:0048731	_	_	_	_	_	_	K09284	AP2
comp44695_c0_seq3	osa-miR172c,osa-miR172a,	925	gi|74053661|gb|AAZ95247.1|	APETALA2-like protein [Dendrobium crumenatum]	0.69	GO:0003677;GO:0006355;GO:0010022;GO:0048506;GO:0010077;GO:0005667;GO:0045449;GO:0003700;GO:0010092	_	_	_	_	_	_	K09284	AP2
comp49184_c0_seq1	osa-miR172c,osa-miR172a,	2457	gi|74053661|gb|AAZ95247.1|	APETALA2-like protein [Dendrobium crumenatum]	0.83	GO:0003677;GO:0005667;GO:0006355;GO:0045449;GO:0003700;GO:0048731	15368.BRADI2G37800.1	annotation not avaliable	0.9875	_	_	NOG136339;NOG221160;NOG225417	K09284	AP2
comp49184_c0_seq4	osa-miR172c,osa-miR172a,	2386	gi|74053661|gb|AAZ95247.1|	APETALA2-like protein [Dendrobium crumenatum]	0.83	GO:0003677;GO:0005667;GO:0006355;GO:0045449;GO:0003700;GO:0048731	15368.BRADI2G37800.1	annotation not avaliable	0.9875	_	_	NOG136339;NOG221160;NOG225417	K09284	AP2
comp49184_c0_seq5	osa-miR172c,osa-miR172a,	2343	gi|74053661|gb|AAZ95247.1|	APETALA2-like protein [Dendrobium crumenatum]	0.83	GO:0003677;GO:0005667;GO:0006355;GO:0045449;GO:0003700;GO:0048731	15368.BRADI2G37800.1	annotation not avaliable	0.9875	_	_	NOG136339;NOG221160;NOG225417	K09284	AP2
comp49184_c0_seq6	osa-miR172c,osa-miR172a,	2331	gi|74053661|gb|AAZ95247.1|	APETALA2-like protein [Dendrobium crumenatum]	0.83	GO:0003677;GO:0005667;GO:0006355;GO:0045449;GO:0003700;GO:0048731	15368.BRADI2G37800.1	annotation not avaliable	0.9875	_	_	NOG136339;NOG221160;NOG225417	K09284	AP2
comp49184_c0_seq7	osa-miR172c,osa-miR172a,	2284	gi|74053661|gb|AAZ95247.1|	APETALA2-like protein [Dendrobium crumenatum]	0.83	GO:0003677;GO:0005667;GO:0006355;GO:0045449;GO:0003700;GO:0048731	15368.BRADI2G37800.1	annotation not avaliable	0.9875	_	_	NOG136339;NOG221160;NOG225417	K09284	AP2
comp51262_c0_seq1	osa-miR172c,osa-miR172a,	3943	_	_	_	_	_	_	_	_	_	_	_	_
comp53267_c1_seq2	osa-miR172c,osa-miR172a,	1848	gi|222629673|gb|EEE61805.1|	hypothetical protein OsJ_16420 [Oryza sativa Japonica Group]	0.84	GO:0003677;GO:0006355;GO:0010093;GO:0048316;GO:0005667;GO:0009536;GO:0045449;GO:0010073;GO:0003700	_	_	_	_	_	_	K09284	AP2
comp53267_c1_seq4	osa-miR172c,osa-miR172a,	1727	gi|317106692|dbj|BAJ53193.1|	JHL03K20.2 [Jatropha curcas]	0.69	GO:0003677;GO:0005667;GO:0006355;GO:0045449;GO:0003700	_	_	_	_	_	_	K09284	AP2
comp55063_c1_seq1	osa-miR172c,osa-miR172a,	793	_	_	_	_	_	_	_	_	_	_	_	_
comp55063_c1_seq2	osa-miR172c,osa-miR172a,	744	_	_	_	_	_	_	_	_	_	_	_	_
comp38636_c0_seq1	osa-miR319a-3p.2-3p,	749	_	_	_	_	_	_	_	_	_	_	_	_
comp39472_c0_seq1	osa-miR319a-3p.2-3p,	2770	gi|356543231|ref|XP_003540066.1|	PREDICTED: transcription factor TCP3-like [Glycine max]	0.81	GO:0005739;GO:0006351	_	_	_	_	_	_	_	_
comp39472_c0_seq2	osa-miR319a-3p.2-3p,	2690	gi|356543231|ref|XP_003540066.1|	PREDICTED: transcription factor TCP3-like [Glycine max]	0.81	GO:0005739;GO:0006351	_	_	_	_	_	_	_	_
comp39472_c0_seq3	osa-miR319a-3p.2-3p,	2614	gi|356543231|ref|XP_003540066.1|	PREDICTED: transcription factor TCP3-like [Glycine max]	0.81	GO:0005739;GO:0006351	_	_	_	_	_	_	_	_
comp39472_c0_seq4	osa-miR319a-3p.2-3p,	2534	gi|356543231|ref|XP_003540066.1|	PREDICTED: transcription factor TCP3-like [Glycine max]	0.81	GO:0005739;GO:0006351	_	_	_	_	_	_	_	_
comp39472_c0_seq5	osa-miR319a-3p.2-3p,	2400	gi|356543231|ref|XP_003540066.1|	PREDICTED: transcription factor TCP3-like [Glycine max]	0.81	GO:0005739;GO:0006351	_	_	_	_	_	_	_	_
comp39472_c0_seq6	osa-miR319a-3p.2-3p,	2320	gi|356543231|ref|XP_003540066.1|	PREDICTED: transcription factor TCP3-like [Glycine max]	0.81	GO:0005739;GO:0006351	_	_	_	_	_	_	_	_
comp45435_c0_seq1	osa-miR319a-3p.2-3p,	1766	gi|115434740|ref|NP_001042128.1|	Os01g0168300 [Oryza sativa Japonica Group]	0.88	GO:0005634;GO:0005739;GO:0009507;GO:0005773	_	_	_	_	_	_	_	_
comp47985_c0_seq1	osa-miR319a-3p.2-3p,	2676	gi|115459396|ref|NP_001053298.1|	Os04g0512400 [Oryza sativa Japonica Group]	0.67	GO:0046872	_	_	_	_	_	_	_	_
comp47985_c0_seq2	osa-miR319a-3p.2-3p,	2421	gi|115459396|ref|NP_001053298.1|	Os04g0512400 [Oryza sativa Japonica Group]	0.67	GO:0046872	_	_	_	_	_	_	_	_
comp480286_c0_seq1	osa-miR319a-3p.2-3p,	612	gi|310753565|gb|ADP20179.1|	gag-pol polyprotein [Silene latifolia]	0.63	GO:0005488	_	_	_	_	_	_	_	_
comp49963_c0_seq1	osa-miR319a-3p.2-3p,	5158	gi|147861248|emb|CAN79321.1|	hypothetical protein VITISV_018984 [Vitis vinifera]	0.7	GO:0005488	3702.AT3G30833.1-P	transposable element gene; gypsy-like retrotransposon family, has a 3.7e-188 P-value blast m [...]	0.7895	_	KOG0017	_	_	_
comp49963_c0_seq2	osa-miR319a-3p.2-3p,	4903	gi|147861248|emb|CAN79321.1|	hypothetical protein VITISV_018984 [Vitis vinifera]	0.7	GO:0005488	3702.AT3G30833.1-P	transposable element gene; gypsy-like retrotransposon family, has a 3.7e-188 P-value blast m [...]	0.7895	_	KOG0017	_	_	_
comp49598_c0_seq4	osa-miR319a-3p.2-3p,osa-miR159a.1,osa-miR159c,osa-miR159f,osa-miR159e,osa-miR159d,	2111	gi|115440625|ref|NP_001044592.1|	Os01g0812000 [Oryza sativa Japonica Group]	0.59	GO:0009789;GO:0003677;GO:0045926;GO:0000785;GO:0048235;GO:0009723;GO:0045893;GO:0009751;GO:0003682;GO:0043068	39947.LOC_Os01g59660.1	MYB family transcription factor, putative, expressed; Transcriptional activator of gibberell [...]	0.9223	COG5147	KOG0048	_	K09422	MYBP
comp49598_c0_seq5	osa-miR319a-3p.2-3p,osa-miR159a.1,osa-miR159c,osa-miR159f,osa-miR159e,osa-miR159d,	2050	gi|115440625|ref|NP_001044592.1|	Os01g0812000 [Oryza sativa Japonica Group]	0.59	GO:0009789;GO:0003677;GO:0045926;GO:0000785;GO:0048235;GO:0009723;GO:0045893;GO:0009751;GO:0003682;GO:0043068	39947.LOC_Os01g59660.1	MYB family transcription factor, putative, expressed; Transcriptional activator of gibberell [...]	0.9223	COG5147	KOG0048	_	K09422	MYBP
comp23700_c0_seq1	osa-miR393a,	2431	gi|255565204|ref|XP_002523594.1|	triacylglycerol lipase, putative [Ricinus communis]	0.66	_	_	_	_	_	_	_	_	_
comp38976_c0_seq1	osa-miR393a,	1545	gi|350534910|ref|NP_001234166.1|	phosphatidylserine decarboxylase [Solanum lycopersicum]	0.87	GO:0008654;GO:0046486;GO:0006544;GO:0006566;GO:0004609;GO:0006563	_	_	_	_	_	_	K01613	E4.1.1.65, psd
comp38976_c0_seq2	osa-miR393a,	1531	gi|350534910|ref|NP_001234166.1|	phosphatidylserine decarboxylase [Solanum lycopersicum]	0.83	GO:0008654;GO:0046486;GO:0006544;GO:0006566;GO:0004609;GO:0006563	_	_	_	_	_	_	K01613	E4.1.1.65, psd
comp38976_c0_seq3	osa-miR393a,	549	gi|42566885|ref|NP_193403.2|	phosphatidylserine decarboxylase [Arabidopsis thaliana]	0.81	GO:0008654;GO:0046486;GO:0006544;GO:0006566;GO:0004609;GO:0006563	_	_	_	_	_	_	K01613	E4.1.1.65, psd
comp45433_c0_seq1	osa-miR393a,	717	gi|356572671|ref|XP_003554490.1|	PREDICTED: LOW QUALITY PROTEIN: protein TRANSPORT INHIBITOR RESPONSE 1-like [Glycine max]	0.88	GO:0016036;GO:0010011;GO:0010311;GO:0009734;GO:0048443;GO:0010152;GO:0002237;GO:0019005;GO:0000822	_	_	_	_	_	_	K14485	TIR1
comp45433_c0_seq2	osa-miR393a,	635	gi|356572671|ref|XP_003554490.1|	PREDICTED: LOW QUALITY PROTEIN: protein TRANSPORT INHIBITOR RESPONSE 1-like [Glycine max]	0.88	GO:0016036;GO:0010011;GO:0010311;GO:0009734;GO:0048443;GO:0010152;GO:0002237;GO:0019005;GO:0000822	_	_	_	_	_	_	K14485	TIR1
comp45433_c1_seq1	osa-miR393a,	705	gi|242089537|ref|XP_002440601.1|	hypothetical protein SORBIDRAFT_09g003870 [Sorghum bicolor]	0.85	GO:0016036;GO:0010011;GO:0010311;GO:0009734;GO:0048443;GO:0016567;GO:0010152;GO:0002237;GO:0000822;GO:0048589;GO:0043224	_	_	_	_	_	_	K14485	TIR1
comp45433_c1_seq2	osa-miR393a,	634	gi|242089537|ref|XP_002440601.1|	hypothetical protein SORBIDRAFT_09g003870 [Sorghum bicolor]	0.85	GO:0016036;GO:0010011;GO:0010311;GO:0009734;GO:0048443;GO:0016567;GO:0010152;GO:0002237;GO:0000822;GO:0048589;GO:0043224	_	_	_	_	_	_	K14485	TIR1
comp45485_c0_seq1	osa-miR393a,	2316	gi|242089537|ref|XP_002440601.1|	hypothetical protein SORBIDRAFT_09g003870 [Sorghum bicolor]	0.79	GO:0016036;GO:0010011;GO:0010311;GO:0009734;GO:0048443;GO:0010152;GO:0002237;GO:0000822;GO:0048589;GO:0043224	4558.Sb09g003870.1	hypothetical protein	0.8099	_	KOG1947	_	K14485	TIR1
comp498634_c0_seq1	osa-miR393a,	502	_	_	_	_	_	_	_	_	_	_	_	_
comp34491_c0_seq1	osa-miR394,	1789	gi|242059713|ref|XP_002459002.1|	hypothetical protein SORBIDRAFT_03g044270 [Sorghum bicolor]	0.74	_	_	_	_	_	_	_	_	_
comp34491_c0_seq2	osa-miR394,	1733	gi|242059713|ref|XP_002459002.1|	hypothetical protein SORBIDRAFT_03g044270 [Sorghum bicolor]	0.74	_	_	_	_	_	_	_	_	_
comp34491_c0_seq3	osa-miR394,	1520	gi|242059713|ref|XP_002459002.1|	hypothetical protein SORBIDRAFT_03g044270 [Sorghum bicolor]	0.74	_	_	_	_	_	_	_	_	_
comp42297_c0_seq1	osa-miR394,	1694	gi|225449529|ref|XP_002283647.1|	PREDICTED: glucan endo-1,3-beta-glucosidase isoform 1 [Vitis vinifera]	0.81	GO:0043169;GO:0004553;GO:0005975	_	_	_	_	_	_	_	_
comp50496_c0_seq1	osa-miR394,	4423	gi|115458912|ref|NP_001053056.1|	Os04g0471400 [Oryza sativa Japonica Group]	0.58	_	_	_	_	_	_	_	_	_
comp50496_c0_seq2	osa-miR394,	4207	gi|115458912|ref|NP_001053056.1|	Os04g0471400 [Oryza sativa Japonica Group]	0.58	_	_	_	_	_	_	_	_	_
comp53563_c0_seq1	osa-miR394,	2113	gi|147843348|emb|CAN79986.1|	hypothetical protein VITISV_039668 [Vitis vinifera]	0.79	GO:0000165;GO:0005524;GO:0004674;GO:0009069;GO:0016021;GO:0006468;GO:0016491	29760.GSVIVG00020450001	SubName: Full=Chromosome chr5 scaffold_2, whole genome shotgun sequence;	0.7969	COG4886	_	_	_	_
comp53563_c0_seq3	osa-miR394,	1896	gi|147843348|emb|CAN79986.1|	hypothetical protein VITISV_039668 [Vitis vinifera]	0.79	GO:0000165;GO:0005524;GO:0004674;GO:0009069;GO:0016021;GO:0006468;GO:0016491	29760.GSVIVG00020450001	SubName: Full=Chromosome chr5 scaffold_2, whole genome shotgun sequence;	0.7969	COG4886	_	_	_	_
comp53563_c0_seq4	osa-miR394,	648	_	_	_	_	_	_	_	_	_	_	_	_
comp55517_c0_seq6	osa-miR394,	1495	gi|359488803|ref|XP_002272525.2|	PREDICTED: putative pentatricopeptide repeat-containing protein At5g09950 [Vitis vinifera]	0.79	_	_	_	_	_	_	_	_	_
comp58706_c0_seq1	osa-miR394,	3013	gi|242056585|ref|XP_002457438.1|	plant synaptotagmin [Sorghum plant synaptotagmin [Sorghum bicolor]	0.79	_	15368.BRADI2G02010.1	annotation not avaliable	0.79	COG5038	KOG1012	_	_	_
comp59193_c0_seq1	osa-miR394,	2463	gi|218192369|gb|EEC74796.1|	hypothetical protein OsI_10589 [Oryza sativa Indica Group]	0.87	GO:0017119;GO:0006891	39946.BGIOSIBCE010208	Os03g0225600	0.8703	_	KOG3758	_	_	_
comp1694_c0_seq1	osa-miR395b,	576	gi|255562898|ref|XP_002522454.1|	r2r3-myb transcription factor, putative [Ricinus communis]	0.88	GO:0003677;GO:0000785;GO:0003682	_	_	_	_	_	_	K09422	MYBP
comp17499_c0_seq1	osa-miR395b,	673	gi|126012451|gb|ABF47291.2|	ATP sulfurylase [Camellia sinensis]	0.73	GO:0000103;GO:0006144;GO:0004781	_	_	_	_	_	_	K13811	PAPSS
comp19918_c0_seq1	osa-miR395b,	401	gi|115465671|ref|NP_001056435.1|	Os05g0582000 [Oryza sativa Japonica Group]	0.72	GO:0009536	_	_	_	_	_	_	_	_
comp278058_c0_seq1	osa-miR395b,	738	_	_	_	_	_	_	_	_	_	_	_	_
comp29131_c0_seq1	osa-miR395b,	2017	gi|356575893|ref|XP_003556071.1|	PREDICTED: ATP sulfurylase 1, chloroplastic-like [Glycine max]	0.89	GO:0000103;GO:0006144;GO:0004781	29760.GSVIVG00020070001	SubName: Full=Putative uncharacterized protein (Chromosome chr5 scaffold_2, whole genome sho [...]	0.9056	COG2046	KOG0636	_	K13811	PAPSS
comp43578_c0_seq1	osa-miR395b,	2557	gi|218192254|gb|EEC74681.1|	hypothetical protein OsI_10372 [Oryza sativa Indica Group]	0.82	GO:0055085;GO:0008272;GO:0016021;GO:0008271	39947.LOC_Os03g09930.1	sulfate transporter, putative, expressed	0.8446	COG0659	_	_	_	_
comp52309_c0_seq1	osa-miR395b,	2530	gi|326489364|dbj|BAK01665.1|	predicted protein [Hordeum vulgare subsp. vulgare]	0.56	_	_	_	_	_	_	_	K14721	RPC37, POLR3E
comp52309_c0_seq2	osa-miR395b,	2515	gi|357145410|ref|XP_003573633.1|	PREDICTED: DNA-directed RNA polymerase III subunit RPC5-like [Brachypodium distachyon]	0.55	_	_	_	_	_	_	_	K14721	RPC37, POLR3E
comp52309_c0_seq3	osa-miR395b,	2097	gi|326489364|dbj|BAK01665.1|	predicted protein [Hordeum vulgare subsp. vulgare]	0.56	_	_	_	_	_	_	_	K14721	RPC37, POLR3E
comp52309_c0_seq4	osa-miR395b,	2082	gi|357145410|ref|XP_003573633.1|	PREDICTED: DNA-directed RNA polymerase III subunit RPC5-like [Brachypodium distachyon]	0.55	_	_	_	_	_	_	_	K14721	RPC37, POLR3E
comp526018_c0_seq1	osa-miR395b,	365	_	_	_	_	_	_	_	_	_	_	_	_
comp53348_c0_seq1	osa-miR395b,	3654	gi|222632561|gb|EEE64693.1|	hypothetical protein OsJ_19548 [Oryza sativa Japonica Group]	0.81	GO:0005730;GO:0006184;GO:0005525;GO:0009507;GO:0003924	4558.Sb09g028440.1	hypothetical protein	0.817	_	KOG2037	_	_	_
comp599208_c0_seq1	osa-miR395b,	800	gi|147807324|emb|CAN66311.1|	hypothetical protein VITISV_027163 [Vitis vinifera]	0.75	GO:0005488	_	_	_	_	_	_	_	_
comp20400_c0_seq1	osa-miR396a-3p,	1510	gi|359491082|ref|XP_003634217.1|	PREDICTED: manganese-dependent ADP-ribose/CDP-alcohol diphosphatase-like [Vitis vinifera]	0.83	GO:0046872;GO:0047631;GO:0046486;GO:0006144;GO:0047734	15368.BRADI4G38330.1	annotation not avaliable	0.8062	COG1409	_	_	K01517	ADPRM
comp20400_c0_seq2	osa-miR396a-3p,	1476	gi|359491082|ref|XP_003634217.1|	PREDICTED: manganese-dependent ADP-ribose/CDP-alcohol diphosphatase-like [Vitis vinifera]	0.83	GO:0046872;GO:0047631;GO:0046486;GO:0006144;GO:0047734	15368.BRADI4G38330.1	annotation not avaliable	0.8062	COG1409	_	_	K01517	ADPRM
comp425062_c0_seq1	osa-miR396a-3p,	1360	_	_	_	_	_	_	_	_	_	_	_	_
comp43337_c0_seq1	osa-miR396a-3p,	1161	_	_	_	_	_	_	_	_	_	_	_	_
comp46038_c0_seq1	osa-miR396a-3p,	1815	gi|242061500|ref|XP_002452039.1|	hypothetical protein SORBIDRAFT_04g017400 [Sorghum bicolor]	0.92	GO:0030176;GO:0016132;GO:0016628;GO:0055114;GO:0005886;GO:0009918	4558.Sb04g017400.1	hypothetical protein	0.9256	_	KOG1435	_	K00213	DHCR7
comp46691_c0_seq1	osa-miR396a-3p,	1995	gi|225464121|ref|XP_002264164.1|	PREDICTED: uncharacterized protein LOC100265361 [Vitis vinifera]	0.77	GO:0019252;GO:0003723;GO:0000023;GO:0000166;GO:0010027	4558.Sb04g028980.1	annotation not avaliable	0.8101	COG0724	KOG0118	_	_	_
comp46691_c0_seq2	osa-miR396a-3p,	1782	gi|225464121|ref|XP_002264164.1|	PREDICTED: uncharacterized protein LOC100265361 [Vitis vinifera]	0.77	GO:0019252;GO:0003723;GO:0000023;GO:0000166;GO:0010027	4558.Sb04g028980.1	annotation not avaliable	0.8101	COG0724	KOG0118	_	_	_
comp46691_c0_seq3	osa-miR396a-3p,	1766	gi|225464121|ref|XP_002264164.1|	PREDICTED: uncharacterized protein LOC100265361 [Vitis vinifera]	0.77	GO:0019252;GO:0003723;GO:0000023;GO:0000166;GO:0010027	4558.Sb04g028980.1	annotation not avaliable	0.8101	COG0724	KOG0118	_	_	_
comp47343_c0_seq1	osa-miR396a-3p,	1893	gi|242036285|ref|XP_002465537.1|	hypothetical protein SORBIDRAFT_01g040770 [Sorghum bicolor]	0.7	GO:0080144;GO:0046872;GO:0016567;GO:0005886;GO:0004842	4558.Sb01g040770.1	hypothetical protein	0.7885	_	KOG4265	_	_	_
comp47343_c0_seq2	osa-miR396a-3p,	1865	gi|242036285|ref|XP_002465537.1|	hypothetical protein SORBIDRAFT_01g040770 [Sorghum bicolor]	0.7	GO:0080144;GO:0046872;GO:0016567;GO:0005886;GO:0004842	4558.Sb01g040770.1	hypothetical protein	0.7885	_	KOG4265	_	_	_
comp50420_c3_seq1	osa-miR396a-3p,	3111	gi|225451197|ref|XP_002271491.1|	PREDICTED: WD repeat-containing protein 48 homolog isoform 1 [Vitis vinifera]	0.88	GO:0016310;GO:0016459;GO:0009069;GO:0016905	3694.estExt_fgenesh4_pg.C_700123	hypothetical protein	0.8594	COG2319	KOG0308	_	K15361	WDR48, UAF1
comp50420_c3_seq2	osa-miR396a-3p,	2953	gi|225451197|ref|XP_002271491.1|	PREDICTED: WD repeat-containing protein 48 homolog isoform 1 [Vitis vinifera]	0.88	GO:0016310;GO:0016459;GO:0009069;GO:0016905	3694.estExt_fgenesh4_pg.C_700123	hypothetical protein	0.8594	COG2319	KOG0308	_	K15361	WDR48, UAF1
comp50463_c0_seq1	osa-miR396a-3p,	3301	gi|115479969|ref|NP_001063578.1|	Os09g0500600 [Oryza sativa Japonica Group]	0.86	GO:0003917;GO:0009536;GO:0005694;GO:0006265	39947.LOC_Os09g32450.1	DNA topoisomerase 3 protein, putative, expressed	0.8602	COG0550	_	_	K03165	TOP3
comp50463_c0_seq10	osa-miR396a-3p,	3102	gi|115479969|ref|NP_001063578.1|	Os09g0500600 [Oryza sativa Japonica Group]	0.87	GO:0003917;GO:0009536;GO:0005694;GO:0006265	_	_	_	_	_	_	K03165	TOP3
comp50463_c0_seq11	osa-miR396a-3p,	3093	gi|115479969|ref|NP_001063578.1|	Os09g0500600 [Oryza sativa Japonica Group]	0.86	GO:0003917;GO:0009536;GO:0005694;GO:0006265	39947.LOC_Os09g32450.1	DNA topoisomerase 3 protein, putative, expressed	0.8602	COG0550	_	_	K03165	TOP3
comp50463_c0_seq12	osa-miR396a-3p,	3084	gi|115479969|ref|NP_001063578.1|	Os09g0500600 [Oryza sativa Japonica Group]	0.87	GO:0003917;GO:0009536;GO:0005694;GO:0006265	39947.LOC_Os09g32450.1	DNA topoisomerase 3 protein, putative, expressed	0.8602	COG0550	_	_	K03165	TOP3
comp50463_c0_seq13	osa-miR396a-3p,	3076	gi|115479969|ref|NP_001063578.1|	Os09g0500600 [Oryza sativa Japonica Group]	0.86	GO:0003917;GO:0009536;GO:0005694;GO:0006265	39947.LOC_Os09g32450.1	DNA topoisomerase 3 protein, putative, expressed	0.8602	COG0550	_	_	K03165	TOP3
comp50463_c0_seq14	osa-miR396a-3p,	3067	gi|115479969|ref|NP_001063578.1|	Os09g0500600 [Oryza sativa Japonica Group]	0.87	GO:0003917;GO:0009536;GO:0005694;GO:0006265	_	_	_	_	_	_	K03165	TOP3
comp50463_c0_seq15	osa-miR396a-3p,	3064	gi|296089603|emb|CBI39422.3|	unnamed protein product [Vitis vinifera]	0.87	GO:0003917;GO:0009536;GO:0005694;GO:0006265	_	_	_	_	_	_	K03165	TOP3
comp50463_c0_seq16	osa-miR396a-3p,	3051	gi|115479969|ref|NP_001063578.1|	Os09g0500600 [Oryza sativa Japonica Group]	0.86	GO:0003917;GO:0009536;GO:0005694;GO:0006265	39947.LOC_Os09g32450.1	DNA topoisomerase 3 protein, putative, expressed	0.8602	COG0550	_	_	K03165	TOP3
comp50463_c0_seq17	osa-miR396a-3p,	3041	gi|296089603|emb|CBI39422.3|	unnamed protein product [Vitis vinifera]	0.87	GO:0003917;GO:0009536;GO:0005694;GO:0006265	_	_	_	_	_	_	K03165	TOP3
comp50463_c0_seq18	osa-miR396a-3p,	3036	gi|115479969|ref|NP_001063578.1|	Os09g0500600 [Oryza sativa Japonica Group]	0.87	GO:0003917;GO:0009536;GO:0005694;GO:0006265	39947.LOC_Os09g32450.1	DNA topoisomerase 3 protein, putative, expressed	0.8673	COG0550	KOG1957	_	K03165	TOP3
comp50463_c0_seq19	osa-miR396a-3p,	3025	gi|115479969|ref|NP_001063578.1|	Os09g0500600 [Oryza sativa Japonica Group]	0.87	GO:0003917;GO:0009536;GO:0005694;GO:0006265	_	_	_	_	_	_	K03165	TOP3
comp50463_c0_seq2	osa-miR396a-3p,	3259	gi|115479969|ref|NP_001063578.1|	Os09g0500600 [Oryza sativa Japonica Group]	0.86	GO:0003917;GO:0009536;GO:0005694;GO:0006265	39947.LOC_Os09g32450.1	DNA topoisomerase 3 protein, putative, expressed	0.8602	COG0550	_	_	K03165	TOP3
comp50463_c0_seq20	osa-miR396a-3p,	3019	gi|115479969|ref|NP_001063578.1|	Os09g0500600 [Oryza sativa Japonica Group]	0.87	GO:0003917;GO:0009536;GO:0005694;GO:0006265	39947.LOC_Os09g32450.1	DNA topoisomerase 3 protein, putative, expressed	0.8673	COG0550	KOG1957	_	K03165	TOP3
comp50463_c0_seq21	osa-miR396a-3p,	3007	gi|296089603|emb|CBI39422.3|	unnamed protein product [Vitis vinifera]	0.87	GO:0003917;GO:0009536;GO:0005694;GO:0006265	_	_	_	_	_	_	K03165	TOP3
comp50463_c0_seq22	osa-miR396a-3p,	2999	gi|296089603|emb|CBI39422.3|	unnamed protein product [Vitis vinifera]	0.87	GO:0003917;GO:0009536;GO:0005694;GO:0006265	_	_	_	_	_	_	K03165	TOP3
comp50463_c0_seq23	osa-miR396a-3p,	2994	gi|115479969|ref|NP_001063578.1|	Os09g0500600 [Oryza sativa Japonica Group]	0.87	GO:0003917;GO:0009536;GO:0005694;GO:0006265	39947.LOC_Os09g32450.1	DNA topoisomerase 3 protein, putative, expressed	0.8673	COG0550	KOG1957	_	K03165	TOP3
comp50463_c0_seq24	osa-miR396a-3p,	2993	gi|296089603|emb|CBI39422.3|	unnamed protein product [Vitis vinifera]	0.87	GO:0003917;GO:0009536;GO:0005694;GO:0006265	_	_	_	_	_	_	K03165	TOP3
comp50463_c0_seq25	osa-miR396a-3p,	2984	gi|115479969|ref|NP_001063578.1|	Os09g0500600 [Oryza sativa Japonica Group]	0.87	GO:0003917;GO:0009536;GO:0005694;GO:0006265	_	_	_	_	_	_	K03165	TOP3
comp50463_c0_seq26	osa-miR396a-3p,	2976	gi|296089603|emb|CBI39422.3|	unnamed protein product [Vitis vinifera]	0.87	GO:0003917;GO:0009536;GO:0005694;GO:0006265	_	_	_	_	_	_	K03165	TOP3
comp50463_c0_seq27	osa-miR396a-3p,	2964	gi|296089603|emb|CBI39422.3|	unnamed protein product [Vitis vinifera]	0.87	GO:0003917;GO:0009536;GO:0005694;GO:0006265	_	_	_	_	_	_	K03165	TOP3
comp50463_c0_seq28	osa-miR396a-3p,	2959	gi|115479969|ref|NP_001063578.1|	Os09g0500600 [Oryza sativa Japonica Group]	0.87	GO:0003917;GO:0009536;GO:0005694;GO:0006265	_	_	_	_	_	_	K03165	TOP3
comp50463_c0_seq29	osa-miR396a-3p,	2942	gi|115479969|ref|NP_001063578.1|	Os09g0500600 [Oryza sativa Japonica Group]	0.87	GO:0003917;GO:0009536;GO:0005694;GO:0006265	_	_	_	_	_	_	K03165	TOP3
comp50463_c0_seq3	osa-miR396a-3p,	3244	gi|115479969|ref|NP_001063578.1|	Os09g0500600 [Oryza sativa Japonica Group]	0.87	GO:0003917;GO:0009536;GO:0005694;GO:0006265	39947.LOC_Os09g32450.1	DNA topoisomerase 3 protein, putative, expressed	0.8673	COG0550	KOG1957	_	K03165	TOP3
comp50463_c0_seq30	osa-miR396a-3p,	2936	gi|115479969|ref|NP_001063578.1|	Os09g0500600 [Oryza sativa Japonica Group]	0.87	GO:0003917;GO:0009536;GO:0005694;GO:0006265	_	_	_	_	_	_	K03165	TOP3
comp50463_c0_seq31	osa-miR396a-3p,	2919	gi|115479969|ref|NP_001063578.1|	Os09g0500600 [Oryza sativa Japonica Group]	0.87	GO:0003917;GO:0009536;GO:0005694;GO:0006265	_	_	_	_	_	_	K03165	TOP3
comp50463_c0_seq32	osa-miR396a-3p,	2917	gi|115479969|ref|NP_001063578.1|	Os09g0500600 [Oryza sativa Japonica Group]	0.87	GO:0003917;GO:0009536;GO:0005694;GO:0006265	_	_	_	_	_	_	K03165	TOP3
comp50463_c0_seq33	osa-miR396a-3p,	2907	gi|296089603|emb|CBI39422.3|	unnamed protein product [Vitis vinifera]	0.87	GO:0003917;GO:0009536;GO:0005694;GO:0006265	_	_	_	_	_	_	K03165	TOP3
comp50463_c0_seq34	osa-miR396a-3p,	2899	gi|296089603|emb|CBI39422.3|	unnamed protein product [Vitis vinifera]	0.87	GO:0003917;GO:0009536;GO:0005694;GO:0006265	_	_	_	_	_	_	K03165	TOP3
comp50463_c0_seq35	osa-miR396a-3p,	2894	gi|115479969|ref|NP_001063578.1|	Os09g0500600 [Oryza sativa Japonica Group]	0.87	GO:0003917;GO:0009536;GO:0005694;GO:0006265	_	_	_	_	_	_	K03165	TOP3
comp50463_c0_seq36	osa-miR396a-3p,	2859	gi|115479969|ref|NP_001063578.1|	Os09g0500600 [Oryza sativa Japonica Group]	0.87	GO:0003917;GO:0009536;GO:0005694;GO:0006265	_	_	_	_	_	_	K03165	TOP3
comp50463_c0_seq37	osa-miR396a-3p,	2842	gi|115479969|ref|NP_001063578.1|	Os09g0500600 [Oryza sativa Japonica Group]	0.87	GO:0003917;GO:0009536;GO:0005694;GO:0006265	_	_	_	_	_	_	K03165	TOP3
comp50463_c0_seq38	osa-miR396a-3p,	2817	gi|115479969|ref|NP_001063578.1|	Os09g0500600 [Oryza sativa Japonica Group]	0.87	GO:0003917;GO:0009536;GO:0005694;GO:0006265	_	_	_	_	_	_	K03165	TOP3
comp50463_c0_seq39	osa-miR396a-3p,	2697	gi|296089603|emb|CBI39422.3|	unnamed protein product [Vitis vinifera]	0.87	GO:0003917;GO:0009536;GO:0005694;GO:0006265	_	_	_	_	_	_	K03165	TOP3
comp50463_c0_seq4	osa-miR396a-3p,	3202	gi|115479969|ref|NP_001063578.1|	Os09g0500600 [Oryza sativa Japonica Group]	0.87	GO:0003917;GO:0009536;GO:0005694;GO:0006265	39947.LOC_Os09g32450.1	DNA topoisomerase 3 protein, putative, expressed	0.8673	COG0550	KOG1957	_	K03165	TOP3
comp50463_c0_seq40	osa-miR396a-3p,	2674	gi|296089603|emb|CBI39422.3|	unnamed protein product [Vitis vinifera]	0.87	GO:0003917;GO:0009536;GO:0005694;GO:0006265	_	_	_	_	_	_	K03165	TOP3
comp50463_c0_seq41	osa-miR396a-3p,	2597	gi|296089603|emb|CBI39422.3|	unnamed protein product [Vitis vinifera]	0.87	GO:0003917;GO:0009536;GO:0005694;GO:0006265	_	_	_	_	_	_	K03165	TOP3
comp50463_c0_seq5	osa-miR396a-3p,	3201	gi|296089603|emb|CBI39422.3|	unnamed protein product [Vitis vinifera]	0.87	GO:0003917;GO:0009536;GO:0005694;GO:0006265	_	_	_	_	_	_	K03165	TOP3
comp50463_c0_seq6	osa-miR396a-3p,	3167	gi|115479969|ref|NP_001063578.1|	Os09g0500600 [Oryza sativa Japonica Group]	0.87	GO:0003917;GO:0009536;GO:0005694;GO:0006265	_	_	_	_	_	_	K03165	TOP3
comp50463_c0_seq7	osa-miR396a-3p,	3144	gi|115479969|ref|NP_001063578.1|	Os09g0500600 [Oryza sativa Japonica Group]	0.87	GO:0003917;GO:0009536;GO:0005694;GO:0006265	_	_	_	_	_	_	K03165	TOP3
comp50463_c0_seq8	osa-miR396a-3p,	3141	gi|115479969|ref|NP_001063578.1|	Os09g0500600 [Oryza sativa Japonica Group]	0.86	GO:0003917;GO:0009536;GO:0005694;GO:0006265	39947.LOC_Os09g32450.1	DNA topoisomerase 3 protein, putative, expressed	0.8602	COG0550	_	_	K03165	TOP3
comp50463_c0_seq9	osa-miR396a-3p,	3125	gi|115479969|ref|NP_001063578.1|	Os09g0500600 [Oryza sativa Japonica Group]	0.87	GO:0003917;GO:0009536;GO:0005694;GO:0006265	_	_	_	_	_	_	K03165	TOP3
comp51263_c0_seq1	osa-miR396a-3p,	6315	gi|359474871|ref|XP_002277289.2|	PREDICTED: uncharacterized protein LOC100264071 [Vitis vinifera]	0.64	_	_	_	_	_	_	_	K14311	NUP188
comp51263_c0_seq2	osa-miR396a-3p,	6027	gi|359474871|ref|XP_002277289.2|	PREDICTED: uncharacterized protein LOC100264071 [Vitis vinifera]	0.65	_	_	_	_	_	_	_	K14311	NUP188
comp51263_c0_seq3	osa-miR396a-3p,	3671	gi|147821772|emb|CAN77165.1|	hypothetical protein VITISV_029834 [Vitis vinifera]	0.67	_	_	_	_	_	_	_	K14311	NUP188
comp52158_c0_seq1	osa-miR396a-3p,	3767	gi|297738247|emb|CBI27448.3|	unnamed protein product [Vitis vinifera]	0.93	GO:0006284;GO:0004844;GO:0005739;GO:0009536	_	_	_	_	_	_	K03648	UNG, UDG
comp52158_c0_seq2	osa-miR396a-3p,	3444	gi|297738247|emb|CBI27448.3|	unnamed protein product [Vitis vinifera]	0.91	GO:0006284;GO:0004844;GO:0005739;GO:0009536	_	_	_	_	_	_	K03648	UNG, UDG
comp52158_c0_seq3	osa-miR396a-3p,	2412	gi|224112279|ref|XP_002316140.1|	predicted protein [Populus predicted protein [Populus trichocarpa]	0.84	GO:0006284;GO:0004844;GO:0005739;GO:0009536	_	_	_	_	_	_	K03648	UNG, UDG
comp53250_c0_seq1	osa-miR396a-3p,	2203	gi|225464184|ref|XP_002263221.1|	PREDICTED: zinc finger HIT domain-containing protein 3 [Vitis vinifera]	0.69	GO:0005634;GO:0009560	_	_	_	_	_	_	_	_
comp53250_c0_seq10	osa-miR396a-3p,	1910	gi|225464184|ref|XP_002263221.1|	PREDICTED: zinc finger HIT domain-containing protein 3 [Vitis vinifera]	0.69	GO:0005634;GO:0009560	_	_	_	_	_	_	_	_
comp53250_c0_seq11	osa-miR396a-3p,	1900	gi|225464184|ref|XP_002263221.1|	PREDICTED: zinc finger HIT domain-containing protein 3 [Vitis vinifera]	0.69	GO:0005634;GO:0009560	_	_	_	_	_	_	_	_
comp53250_c0_seq12	osa-miR396a-3p,	1866	gi|225464184|ref|XP_002263221.1|	PREDICTED: zinc finger HIT domain-containing protein 3 [Vitis vinifera]	0.69	GO:0005634;GO:0009560	_	_	_	_	_	_	_	_
comp53250_c0_seq13	osa-miR396a-3p,	1825	gi|225464184|ref|XP_002263221.1|	PREDICTED: zinc finger HIT domain-containing protein 3 [Vitis vinifera]	0.69	GO:0005634;GO:0009560	_	_	_	_	_	_	_	_
comp53250_c0_seq14	osa-miR396a-3p,	1791	gi|225464184|ref|XP_002263221.1|	PREDICTED: zinc finger HIT domain-containing protein 3 [Vitis vinifera]	0.69	GO:0005634;GO:0009560	_	_	_	_	_	_	_	_
comp53250_c0_seq15	osa-miR396a-3p,	1733	gi|225464184|ref|XP_002263221.1|	PREDICTED: zinc finger HIT domain-containing protein 3 [Vitis vinifera]	0.69	GO:0005634;GO:0009560	_	_	_	_	_	_	_	_
comp53250_c0_seq16	osa-miR396a-3p,	1699	gi|225464184|ref|XP_002263221.1|	PREDICTED: zinc finger HIT domain-containing protein 3 [Vitis vinifera]	0.69	GO:0005634;GO:0009560	_	_	_	_	_	_	_	_
comp53250_c0_seq18	osa-miR396a-3p,	1303	gi|225464184|ref|XP_002263221.1|	PREDICTED: zinc finger HIT domain-containing protein 3 [Vitis vinifera]	0.69	GO:0005634;GO:0009560	_	_	_	_	_	_	_	_
comp53250_c0_seq19	osa-miR396a-3p,	1269	gi|225464184|ref|XP_002263221.1|	PREDICTED: zinc finger HIT domain-containing protein 3 [Vitis vinifera]	0.69	GO:0005634;GO:0009560	_	_	_	_	_	_	_	_
comp53250_c0_seq2	osa-miR396a-3p,	2169	gi|225464184|ref|XP_002263221.1|	PREDICTED: zinc finger HIT domain-containing protein 3 [Vitis vinifera]	0.69	GO:0005634;GO:0009560	_	_	_	_	_	_	_	_
comp53250_c0_seq21	osa-miR396a-3p,	1158	gi|225464184|ref|XP_002263221.1|	PREDICTED: zinc finger HIT domain-containing protein 3 [Vitis vinifera]	0.69	GO:0005634;GO:0009560	_	_	_	_	_	_	_	_
comp53250_c0_seq23	osa-miR396a-3p,	1124	gi|225464184|ref|XP_002263221.1|	PREDICTED: zinc finger HIT domain-containing protein 3 [Vitis vinifera]	0.69	GO:0005634;GO:0009560	_	_	_	_	_	_	_	_
comp53250_c0_seq24	osa-miR396a-3p,	1066	gi|225464184|ref|XP_002263221.1|	PREDICTED: zinc finger HIT domain-containing protein 3 [Vitis vinifera]	0.69	GO:0005634;GO:0009560	_	_	_	_	_	_	_	_
comp53250_c0_seq26	osa-miR396a-3p,	1032	gi|225464184|ref|XP_002263221.1|	PREDICTED: zinc finger HIT domain-containing protein 3 [Vitis vinifera]	0.69	GO:0005634;GO:0009560	_	_	_	_	_	_	_	_
comp53250_c0_seq29	osa-miR396a-3p,	746	gi|225464184|ref|XP_002263221.1|	PREDICTED: zinc finger HIT domain-containing protein 3 [Vitis vinifera]	0.69	GO:0005634;GO:0009560	_	_	_	_	_	_	_	_
comp53250_c0_seq3	osa-miR396a-3p,	2111	gi|225464184|ref|XP_002263221.1|	PREDICTED: zinc finger HIT domain-containing protein 3 [Vitis vinifera]	0.69	GO:0005634;GO:0009560	_	_	_	_	_	_	_	_
comp53250_c0_seq4	osa-miR396a-3p,	2077	gi|225464184|ref|XP_002263221.1|	PREDICTED: zinc finger HIT domain-containing protein 3 [Vitis vinifera]	0.69	GO:0005634;GO:0009560	_	_	_	_	_	_	_	_
comp53250_c0_seq5	osa-miR396a-3p,	2036	gi|225464184|ref|XP_002263221.1|	PREDICTED: zinc finger HIT domain-containing protein 3 [Vitis vinifera]	0.69	GO:0005634;GO:0009560	_	_	_	_	_	_	_	_
comp53250_c0_seq6	osa-miR396a-3p,	2002	gi|225464184|ref|XP_002263221.1|	PREDICTED: zinc finger HIT domain-containing protein 3 [Vitis vinifera]	0.69	GO:0005634;GO:0009560	_	_	_	_	_	_	_	_
comp53250_c0_seq7	osa-miR396a-3p,	1992	gi|225464184|ref|XP_002263221.1|	PREDICTED: zinc finger HIT domain-containing protein 3 [Vitis vinifera]	0.69	GO:0005634;GO:0009560	_	_	_	_	_	_	_	_
comp53250_c0_seq8	osa-miR396a-3p,	1958	gi|225464184|ref|XP_002263221.1|	PREDICTED: zinc finger HIT domain-containing protein 3 [Vitis vinifera]	0.69	GO:0005634;GO:0009560	_	_	_	_	_	_	_	_
comp53250_c0_seq9	osa-miR396a-3p,	1944	gi|225464184|ref|XP_002263221.1|	PREDICTED: zinc finger HIT domain-containing protein 3 [Vitis vinifera]	0.69	GO:0005634;GO:0009560	_	_	_	_	_	_	_	_
comp53893_c0_seq4	osa-miR396a-3p,	2729	gi|224139094|ref|XP_002326766.1|	predicted protein [Populus unknown [Populus trichocarpa]	0.85	GO:0008168;GO:0009409;GO:0005802;GO:0009737;GO:0005768;GO:0005794;GO:0009651;GO:0032259;GO:0009269	_	_	_	_	_	_	_	_
comp53893_c0_seq6	osa-miR396a-3p,	2690	gi|225427524|ref|XP_002265127.1|	PREDICTED: probable methyltransferase PMT20 [Vitis vinifera]	0.84	GO:0008168;GO:0009409;GO:0005802;GO:0009737;GO:0005768;GO:0005794;GO:0009651;GO:0032259;GO:0009269	29760.GSVIVG00003202001	SubName: Full=Chromosome chr2 scaffold_140, whole genome shotgun sequence;	0.8447	_	_	NOG221550	_	_
comp53893_c0_seq7	osa-miR396a-3p,	2669	gi|225427524|ref|XP_002265127.1|	PREDICTED: probable methyltransferase PMT20 [Vitis vinifera]	0.87	GO:0008168;GO:0005794;GO:0032259	_	_	_	_	_	_	_	_
comp53893_c0_seq8	osa-miR396a-3p,	2614	gi|224139094|ref|XP_002326766.1|	predicted protein [Populus unknown [Populus trichocarpa]	0.85	GO:0008168;GO:0009409;GO:0005802;GO:0009737;GO:0005768;GO:0005794;GO:0009651;GO:0032259;GO:0009269	_	_	_	_	_	_	_	_
comp25256_c0_seq1	osa-miR396a-5p,	1071	gi|356562613|ref|XP_003549564.1|	PREDICTED: E3 ubiquitin-protein ligase UPL5-like [Glycine max]	0.78	GO:0016874	_	_	_	_	_	_	K10591	NEDD4, RSP5
comp309175_c0_seq1	osa-miR396a-5p,	1289	gi|147812164|emb|CAN70290.1|	hypothetical protein VITISV_019345 [Vitis vinifera]	0.65	GO:0005488	_	_	_	_	_	_	_	_
comp47831_c0_seq1	osa-miR396a-5p,	1146	gi|255580248|ref|XP_002530954.1|	Protein grpE, putative [Ricinus Protein grpE, putative [Ricinus communis]	0.83	GO:0005759;GO:0006457;GO:0051087;GO:0042803;GO:0009579;GO:0015976;GO:0006098;GO:0005507;GO:0000774;GO:0009793;GO:0004750;GO:0009570	59689.scaffold_601827.1	annotation not avaliable	0.894	COG0576	KOG3003	_	K03687	GRPE
comp50153_c0_seq2	osa-miR396a-5p,	1909	gi|297840973|ref|XP_002888368.1|	photosystem I P700 chlorophyll a apoprotein A2 [Arabidopsis lyrata subsp. lyrata]	0.9	GO:0000287;GO:0009768;GO:0009055;GO:0010287;GO:0009535;GO:0009538;GO:0006118;GO:0018298;GO:0022900;GO:0051539;GO:0016021;GO:0006354;GO:0016168;GO:0005739;GO:0009941;GO:0016491	_	_	_	_	_	_	K02690	psaB
comp53131_c0_seq1	osa-miR396a-5p,	4185	gi|357462979|ref|XP_003601771.1|	Tigger transposable element-derived protein [Medicago truncatula]	0.63	_	_	_	_	_	_	_	_	_
comp53131_c0_seq2	osa-miR396a-5p,	3873	gi|357462979|ref|XP_003601771.1|	Tigger transposable element-derived protein [Medicago truncatula]	0.63	_	_	_	_	_	_	_	_	_
comp53516_c0_seq1	osa-miR396a-5p,	2263	gi|225431952|ref|XP_002272572.1|	PREDICTED: psbB mRNA maturation factor Mbb1, chloroplastic [Vitis vinifera]	0.79	GO:0005634;GO:0030154;GO:0009902;GO:0006364;GO:0006417;GO:0009965;GO:0045893;GO:0035304;GO:0005774;GO:0010207;GO:0009941;GO:0005886;GO:0042793;GO:0010027	_	_	_	_	_	_	_	_
comp53516_c0_seq2	osa-miR396a-5p,	2247	gi|225431952|ref|XP_002272572.1|	PREDICTED: psbB mRNA maturation factor Mbb1, chloroplastic [Vitis vinifera]	0.79	GO:0005634;GO:0030154;GO:0009902;GO:0006364;GO:0006417;GO:0009965;GO:0045893;GO:0035304;GO:0005774;GO:0010207;GO:0009941;GO:0005886;GO:0042793;GO:0010027	_	_	_	_	_	_	_	_
comp53516_c0_seq3	osa-miR396a-5p,	2244	gi|225431952|ref|XP_002272572.1|	PREDICTED: psbB mRNA maturation factor Mbb1, chloroplastic [Vitis vinifera]	0.8	GO:0005634;GO:0030154;GO:0009902;GO:0006364;GO:0006417;GO:0009965;GO:0045893;GO:0035304;GO:0005774;GO:0010207;GO:0009941;GO:0005886;GO:0042793;GO:0010027	_	_	_	_	_	_	_	_
comp53516_c0_seq4	osa-miR396a-5p,	2242	gi|225431952|ref|XP_002272572.1|	PREDICTED: psbB mRNA maturation factor Mbb1, chloroplastic [Vitis vinifera]	0.79	GO:0005634;GO:0030154;GO:0009902;GO:0006364;GO:0006417;GO:0009965;GO:0045893;GO:0035304;GO:0005774;GO:0010207;GO:0009941;GO:0005886;GO:0042793;GO:0010027	_	_	_	_	_	_	_	_
comp53516_c0_seq5	osa-miR396a-5p,	2228	gi|225431952|ref|XP_002272572.1|	PREDICTED: psbB mRNA maturation factor Mbb1, chloroplastic [Vitis vinifera]	0.82	GO:0009657;GO:0006396;GO:0009941;GO:0005886;GO:0006417	3694.gw1.X.619.1	hypothetical protein	0.9007	COG0457	_	_	_	_
comp53516_c0_seq6	osa-miR396a-5p,	2226	gi|225431952|ref|XP_002272572.1|	PREDICTED: psbB mRNA maturation factor Mbb1, chloroplastic [Vitis vinifera]	0.79	GO:0005634;GO:0030154;GO:0009902;GO:0006364;GO:0006417;GO:0009965;GO:0045893;GO:0035304;GO:0005774;GO:0010207;GO:0009941;GO:0005886;GO:0042793;GO:0010027	_	_	_	_	_	_	_	_
comp53516_c0_seq7	osa-miR396a-5p,	2223	gi|225431952|ref|XP_002272572.1|	PREDICTED: psbB mRNA maturation factor Mbb1, chloroplastic [Vitis vinifera]	0.8	GO:0005634;GO:0030154;GO:0009902;GO:0006364;GO:0006417;GO:0009965;GO:0045893;GO:0035304;GO:0005774;GO:0010207;GO:0009941;GO:0005886;GO:0042793;GO:0010027	_	_	_	_	_	_	_	_
comp53516_c0_seq8	osa-miR396a-5p,	2207	gi|225431952|ref|XP_002272572.1|	PREDICTED: psbB mRNA maturation factor Mbb1, chloroplastic [Vitis vinifera]	0.82	GO:0009657;GO:0006396;GO:0009941;GO:0005886;GO:0006417	3694.gw1.X.619.1	hypothetical protein	0.9007	COG0457	_	_	_	_
comp54324_c0_seq3	osa-miR396a-5p,	1469	_	_	_	_	_	_	_	_	_	_	_	_
comp590487_c0_seq1	osa-miR396a-5p,	584	_	_	_	_	_	_	_	_	_	_	_	_
comp721012_c0_seq1	osa-miR396a-5p,	557	_	_	_	_	_	_	_	_	_	_	_	_
comp36746_c0_seq1	osa-miR396a-5p,osa-miR156k,osa-miR396a-3p,osa-miR396c-5p,	509	_	_	_	_	_	_	_	_	_	_	_	_
comp36746_c0_seq3	osa-miR396a-5p,osa-miR156k,osa-miR396a-3p,osa-miR396c-5p,	475	_	_	_	_	_	_	_	_	_	_	_	_
comp1408472_c0_seq1	osa-miR396a-5p,osa-miR396c-5p,	526	_	_	_	_	_	_	_	_	_	_	_	_
comp2551158_c0_seq1	osa-miR396a-5p,osa-miR396c-5p,	390	_	_	_	_	_	_	_	_	_	_	_	_
comp52608_c0_seq1	osa-miR396a-5p,osa-miR396c-5p,	1788	gi|224089352|ref|XP_002308701.1|	predicted protein [Populus predicted protein [Populus trichocarpa]	0.7	_	_	_	_	_	_	_	_	_
comp220453_c0_seq1	osa-miR396c-5p,	461	_	_	_	_	_	_	_	_	_	_	_	_
comp27328_c0_seq1	osa-miR396c-5p,	1399	gi|225450865|ref|XP_002284178.1|	PREDICTED: cyclin-H1-1 [Vitis unnamed protein product [Vitis vinifera]	0.81	GO:0005675;GO:0051301;GO:0006355;GO:0004672;GO:0005737;GO:0000079;GO:0019901	15368.BRADI1G09370.1	annotation not avaliable	0.8185	COG5333	KOG2496	_	K06634	CCNH
comp36535_c0_seq1	osa-miR396c-5p,	945	_	_	_	_	_	_	_	_	_	_	_	_
comp39838_c0_seq1	osa-miR396c-5p,	799	gi|198400343|gb|ACH87180.1|	unknown protein [Camellia sinensis]	0.75	_	_	_	_	_	_	_	_	_
comp487154_c0_seq1	osa-miR396c-5p,	957	_	_	_	_	_	_	_	_	_	_	_	_
comp49496_c0_seq1	osa-miR396c-5p,	2369	gi|115482796|ref|NP_001064991.1|	Os10g0502400 [Oryza sativa Japonica Group]	0.9	GO:0050661;GO:0006979;GO:0008883;GO:0009416;GO:0006782;GO:0055114;GO:0009507;GO:0015995	39947.LOC_Os10g35840.1	shikimate/quinate 5-dehydrogenase, putative, expressed; Catalyzes the NADPH-dependent reduct [...]	0.9236	COG0373	_	_	K02492	hemA
comp55440_c0_seq1	osa-miR396c-5p,	4041	gi|297735615|emb|CBI18109.3|	unnamed protein product [Vitis vinifera]	0.7	GO:0006302;GO:0006310	_	_	_	_	_	_	K08775	BRCA2, FANCD1
comp55440_c0_seq10	osa-miR396c-5p,	3695	gi|297735615|emb|CBI18109.3|	unnamed protein product [Vitis vinifera]	0.73	GO:0006302;GO:0043231;GO:0050789;GO:0009790;GO:0009553;GO:0006310	_	_	_	_	_	_	K08775	BRCA2, FANCD1
comp55440_c0_seq11	osa-miR396c-5p,	3662	gi|297735615|emb|CBI18109.3|	unnamed protein product [Vitis vinifera]	0.73	GO:0006302;GO:0043231;GO:0050789;GO:0009790;GO:0009553;GO:0006310	_	_	_	_	_	_	K08775	BRCA2, FANCD1
comp55440_c0_seq12	osa-miR396c-5p,	3583	gi|297735615|emb|CBI18109.3|	unnamed protein product [Vitis vinifera]	0.7	GO:0006302;GO:0006310	_	_	_	_	_	_	K08775	BRCA2, FANCD1
comp55440_c0_seq13	osa-miR396c-5p,	3550	gi|297735615|emb|CBI18109.3|	unnamed protein product [Vitis vinifera]	0.7	GO:0006302;GO:0006310	_	_	_	_	_	_	K08775	BRCA2, FANCD1
comp55440_c0_seq14	osa-miR396c-5p,	3539	gi|297735615|emb|CBI18109.3|	unnamed protein product [Vitis vinifera]	0.77	GO:0006302;GO:0043231;GO:0050789;GO:0009790;GO:0009553;GO:0006310	_	_	_	_	_	_	K08775	BRCA2, FANCD1
comp55440_c0_seq15	osa-miR396c-5p,	3506	gi|297735615|emb|CBI18109.3|	unnamed protein product [Vitis vinifera]	0.77	GO:0006302;GO:0043231;GO:0050789;GO:0009790;GO:0009553;GO:0006310	_	_	_	_	_	_	K08775	BRCA2, FANCD1
comp55440_c0_seq16	osa-miR396c-5p,	3409	gi|297735615|emb|CBI18109.3|	unnamed protein product [Vitis vinifera]	0.65	GO:0007275;GO:0006950;GO:0006259	_	_	_	_	_	_	K08775	BRCA2, FANCD1
comp55440_c0_seq17	osa-miR396c-5p,	3383	gi|297735615|emb|CBI18109.3|	unnamed protein product [Vitis vinifera]	0.7	GO:0006302;GO:0006310	_	_	_	_	_	_	K08775	BRCA2, FANCD1
comp55440_c0_seq18	osa-miR396c-5p,	3376	gi|297735615|emb|CBI18109.3|	unnamed protein product [Vitis vinifera]	0.65	GO:0007275;GO:0006950;GO:0006259	_	_	_	_	_	_	K08775	BRCA2, FANCD1
comp55440_c0_seq19	osa-miR396c-5p,	3367	gi|297735615|emb|CBI18109.3|	unnamed protein product [Vitis vinifera]	0.74	GO:0006302;GO:0043231;GO:0050789;GO:0009790;GO:0009553;GO:0006310	_	_	_	_	_	_	K08775	BRCA2, FANCD1
comp55440_c0_seq2	osa-miR396c-5p,	4008	gi|297735615|emb|CBI18109.3|	unnamed protein product [Vitis vinifera]	0.7	GO:0006302;GO:0006310	_	_	_	_	_	_	K08775	BRCA2, FANCD1
comp55440_c0_seq20	osa-miR396c-5p,	3339	gi|297735615|emb|CBI18109.3|	unnamed protein product [Vitis vinifera]	0.77	GO:0006302;GO:0043231;GO:0050789;GO:0009790;GO:0009553;GO:0006310	_	_	_	_	_	_	K08775	BRCA2, FANCD1
comp55440_c0_seq21	osa-miR396c-5p,	3334	gi|297735615|emb|CBI18109.3|	unnamed protein product [Vitis vinifera]	0.74	GO:0006302;GO:0043231;GO:0050789;GO:0009790;GO:0009553;GO:0006310	_	_	_	_	_	_	K08775	BRCA2, FANCD1
comp55440_c0_seq22	osa-miR396c-5p,	3303	gi|297735615|emb|CBI18109.3|	unnamed protein product [Vitis vinifera]	0.73	GO:0006302;GO:0043231;GO:0050789;GO:0009790;GO:0009553;GO:0006310	_	_	_	_	_	_	K08775	BRCA2, FANCD1
comp55440_c0_seq23	osa-miR396c-5p,	3301	gi|297735615|emb|CBI18109.3|	unnamed protein product [Vitis vinifera]	0.7	GO:0006259	_	_	_	_	_	_	K08775	BRCA2, FANCD1
comp55440_c0_seq24	osa-miR396c-5p,	3270	gi|297735615|emb|CBI18109.3|	unnamed protein product [Vitis vinifera]	0.73	GO:0006302;GO:0043231;GO:0050789;GO:0009790;GO:0009553;GO:0006310	_	_	_	_	_	_	K08775	BRCA2, FANCD1
comp55440_c0_seq25	osa-miR396c-5p,	3268	gi|297735615|emb|CBI18109.3|	unnamed protein product [Vitis vinifera]	0.7	GO:0006259	_	_	_	_	_	_	K08775	BRCA2, FANCD1
comp55440_c0_seq26	osa-miR396c-5p,	3240	gi|297735615|emb|CBI18109.3|	unnamed protein product [Vitis vinifera]	0.7	GO:0006302;GO:0006310	_	_	_	_	_	_	K08775	BRCA2, FANCD1
comp55440_c0_seq27	osa-miR396c-5p,	3237	gi|297735615|emb|CBI18109.3|	unnamed protein product [Vitis vinifera]	0.73	GO:0006302;GO:0043231;GO:0050789;GO:0009790;GO:0009553;GO:0006310	_	_	_	_	_	_	K08775	BRCA2, FANCD1
comp55440_c0_seq28	osa-miR396c-5p,	3209	gi|297735615|emb|CBI18109.3|	unnamed protein product [Vitis vinifera]	0.65	GO:0007275;GO:0006950;GO:0006259	_	_	_	_	_	_	K08775	BRCA2, FANCD1
comp55440_c0_seq29	osa-miR396c-5p,	3208	gi|297735615|emb|CBI18109.3|	unnamed protein product [Vitis vinifera]	0.69	GO:0006302;GO:0006310	_	_	_	_	_	_	K08775	BRCA2, FANCD1
comp55440_c0_seq3	osa-miR396c-5p,	3841	gi|297735615|emb|CBI18109.3|	unnamed protein product [Vitis vinifera]	0.7	GO:0006302;GO:0006310	_	_	_	_	_	_	K08775	BRCA2, FANCD1
comp55440_c0_seq30	osa-miR396c-5p,	3204	gi|297735615|emb|CBI18109.3|	unnamed protein product [Vitis vinifera]	0.73	GO:0006302;GO:0043231;GO:0050789;GO:0009790;GO:0009553;GO:0006310	_	_	_	_	_	_	K08775	BRCA2, FANCD1
comp55440_c0_seq31	osa-miR396c-5p,	3176	gi|297735615|emb|CBI18109.3|	unnamed protein product [Vitis vinifera]	0.65	GO:0007275;GO:0006950;GO:0006259	_	_	_	_	_	_	K08775	BRCA2, FANCD1
comp55440_c0_seq32	osa-miR396c-5p,	3175	gi|297735615|emb|CBI18109.3|	unnamed protein product [Vitis vinifera]	0.69	GO:0006302;GO:0006310	_	_	_	_	_	_	K08775	BRCA2, FANCD1
comp55440_c0_seq33	osa-miR396c-5p,	3144	gi|297735615|emb|CBI18109.3|	unnamed protein product [Vitis vinifera]	0.65	GO:0007275;GO:0006950;GO:0006259	_	_	_	_	_	_	K08775	BRCA2, FANCD1
comp55440_c0_seq34	osa-miR396c-5p,	3066	gi|297735615|emb|CBI18109.3|	unnamed protein product [Vitis vinifera]	0.69	GO:0006302;GO:0006310	_	_	_	_	_	_	K08775	BRCA2, FANCD1
comp55440_c0_seq35	osa-miR396c-5p,	3051	gi|297735615|emb|CBI18109.3|	unnamed protein product [Vitis vinifera]	0.63	GO:0006302;GO:0043231;GO:0050789;GO:0009790;GO:0009553;GO:0006310	_	_	_	_	_	_	K08775	BRCA2, FANCD1
comp55440_c0_seq36	osa-miR396c-5p,	3033	gi|297735615|emb|CBI18109.3|	unnamed protein product [Vitis vinifera]	0.69	GO:0006302;GO:0006310	_	_	_	_	_	_	K08775	BRCA2, FANCD1
comp55440_c0_seq37	osa-miR396c-5p,	3018	gi|297735615|emb|CBI18109.3|	unnamed protein product [Vitis vinifera]	0.63	GO:0006302;GO:0043231;GO:0050789;GO:0009790;GO:0009553;GO:0006310	_	_	_	_	_	_	K08775	BRCA2, FANCD1
comp55440_c0_seq38	osa-miR396c-5p,	3002	gi|297735615|emb|CBI18109.3|	unnamed protein product [Vitis vinifera]	0.65	GO:0007275;GO:0006950;GO:0006259	_	_	_	_	_	_	K08775	BRCA2, FANCD1
comp55440_c0_seq39	osa-miR396c-5p,	2882	gi|297735615|emb|CBI18109.3|	unnamed protein product [Vitis vinifera]	0.77	GO:0006302;GO:0043231;GO:0050789;GO:0009790;GO:0009553;GO:0006310	_	_	_	_	_	_	K08775	BRCA2, FANCD1
comp55440_c0_seq4	osa-miR396c-5p,	3825	gi|297735615|emb|CBI18109.3|	unnamed protein product [Vitis vinifera]	0.75	GO:0006302;GO:0043231;GO:0050789;GO:0009790;GO:0009553;GO:0006310	_	_	_	_	_	_	K08775	BRCA2, FANCD1
comp55440_c0_seq40	osa-miR396c-5p,	2866	gi|297735615|emb|CBI18109.3|	unnamed protein product [Vitis vinifera]	0.69	GO:0006302;GO:0006310	_	_	_	_	_	_	K08775	BRCA2, FANCD1
comp55440_c0_seq41	osa-miR396c-5p,	2851	gi|297735615|emb|CBI18109.3|	unnamed protein product [Vitis vinifera]	0.63	GO:0006302;GO:0043231;GO:0050789;GO:0009790;GO:0009553;GO:0006310	_	_	_	_	_	_	K08775	BRCA2, FANCD1
comp55440_c0_seq42	osa-miR396c-5p,	2833	gi|297735615|emb|CBI18109.3|	unnamed protein product [Vitis vinifera]	0.69	GO:0006302;GO:0006310	_	_	_	_	_	_	K08775	BRCA2, FANCD1
comp55440_c0_seq43	osa-miR396c-5p,	2818	gi|297735615|emb|CBI18109.3|	unnamed protein product [Vitis vinifera]	0.63	GO:0006302;GO:0043231;GO:0050789;GO:0009790;GO:0009553;GO:0006310	_	_	_	_	_	_	K08775	BRCA2, FANCD1
comp55440_c0_seq44	osa-miR396c-5p,	2802	gi|297735615|emb|CBI18109.3|	unnamed protein product [Vitis vinifera]	0.65	GO:0007275;GO:0006950;GO:0006259	_	_	_	_	_	_	K08775	BRCA2, FANCD1
comp55440_c0_seq45	osa-miR396c-5p,	2802	gi|297735615|emb|CBI18109.3|	unnamed protein product [Vitis vinifera]	0.77	GO:0006302;GO:0043231;GO:0007275;GO:0050789;GO:0006310	_	_	_	_	_	_	K08775	BRCA2, FANCD1
comp55440_c0_seq46	osa-miR396c-5p,	2769	gi|297735615|emb|CBI18109.3|	unnamed protein product [Vitis vinifera]	0.77	GO:0006302;GO:0043231;GO:0007275;GO:0050789;GO:0006310	_	_	_	_	_	_	K08775	BRCA2, FANCD1
comp55440_c0_seq47	osa-miR396c-5p,	2738	gi|297735615|emb|CBI18109.3|	unnamed protein product [Vitis vinifera]	0.63	GO:0007275;GO:0006950;GO:0006259	_	_	_	_	_	_	K08775	BRCA2, FANCD1
comp55440_c0_seq48	osa-miR396c-5p,	2705	gi|297735615|emb|CBI18109.3|	unnamed protein product [Vitis vinifera]	0.63	GO:0007275;GO:0006950;GO:0006259	_	_	_	_	_	_	K08775	BRCA2, FANCD1
comp55440_c0_seq49	osa-miR396c-5p,	2639	gi|297735615|emb|CBI18109.3|	unnamed protein product [Vitis vinifera]	0.65	GO:0007275;GO:0006950;GO:0006259	_	_	_	_	_	_	K08775	BRCA2, FANCD1
comp55440_c0_seq5	osa-miR396c-5p,	3792	gi|297735615|emb|CBI18109.3|	unnamed protein product [Vitis vinifera]	0.75	GO:0006302;GO:0043231;GO:0050789;GO:0009790;GO:0009553;GO:0006310	_	_	_	_	_	_	K08775	BRCA2, FANCD1
comp55440_c0_seq6	osa-miR396c-5p,	3761	gi|297735615|emb|CBI18109.3|	unnamed protein product [Vitis vinifera]	0.73	GO:0006302;GO:0043231;GO:0050789;GO:0009790;GO:0009553;GO:0006310	_	_	_	_	_	_	K08775	BRCA2, FANCD1
comp55440_c0_seq7	osa-miR396c-5p,	3759	gi|297735615|emb|CBI18109.3|	unnamed protein product [Vitis vinifera]	0.69	GO:0006259	_	_	_	_	_	_	K08775	BRCA2, FANCD1
comp55440_c0_seq8	osa-miR396c-5p,	3728	gi|297735615|emb|CBI18109.3|	unnamed protein product [Vitis vinifera]	0.73	GO:0006302;GO:0043231;GO:0050789;GO:0009790;GO:0009553;GO:0006310	_	_	_	_	_	_	K08775	BRCA2, FANCD1
comp55440_c0_seq9	osa-miR396c-5p,	3726	gi|297735615|emb|CBI18109.3|	unnamed protein product [Vitis vinifera]	0.69	GO:0006259	_	_	_	_	_	_	K08775	BRCA2, FANCD1
comp47037_c0_seq1	osa-miR396c-5p,osa-miR396a-5p,	2409	gi|224064372|ref|XP_002301443.1|	pseudo response regulator [Populus trichocarpa]	0.69	GO:0005634;GO:0000160;GO:0006355;GO:0035556;GO:0045449;GO:0048511;GO:0000156	4558.Sb02g030870.1	annotation not avaliable	0.8468	COG2204;COG4753	_	_	K12130	APRR5
comp51002_c0_seq1	osa-miR396c-5p,osa-miR396a-5p,	1533	gi|357124812|ref|XP_003564091.1|	PREDICTED: peptidyl-prolyl cis-trans isomerase CYP40-like [Brachypodium distachyon]	0.92	GO:0006457;GO:0003755;GO:0000413;GO:0010582;GO:0005737;GO:0010050	15368.BRADI1G45800.1	annotation not avaliable	0.9112	COG0652	KOG0546	_	K05864	CYPD, PPID
comp52608_c0_seq2	osa-miR396c-5p,osa-miR396a-5p,	1700	gi|224089352|ref|XP_002308701.1|	predicted protein [Populus predicted protein [Populus trichocarpa]	0.7	_	_	_	_	_	_	_	_	_
comp57603_c0_seq1	osa-miR396c-5p,osa-miR396a-5p,	3158	gi|356524427|ref|XP_003530830.1|	PREDICTED: neutral ceramidase-like [Glycine max]	0.84	GO:0006807;GO:0005783;GO:0005794;GO:0005576;GO:0017040;GO:0005886;GO:0006687	39947.LOC_Os01g43520.2	neutral ceramidase precursor, putative, expressed	0.832	_	KOG2232	_	K12349	ASAH2
comp145687_c0_seq1	osa-miR396e-5p,	910	_	_	_	_	_	_	_	_	_	_	_	_
comp22556_c0_seq1	osa-miR396e-5p,	1065	gi|226529630|ref|NP_001152607.1|	growth-regulating factor [Zea growth-regulating factor [Zea mays]	0.81	GO:0005634;GO:0005524;GO:0006355;GO:0016818	_	_	_	_	_	_	_	_
comp22556_c0_seq2	osa-miR396e-5p,	951	gi|109289919|gb|AAP45172.2|	hypothetical protein SBB1_14t00021 [Solanum bulbocastanum]	0.72	_	_	_	_	_	_	_	_	_
comp39052_c0_seq1	osa-miR396e-5p,	2748	gi|115479143|ref|NP_001063165.1|	Os09g0413600 [Oryza sativa Japonica Group]	0.74	GO:0005622	_	_	_	_	_	_	_	_
comp43302_c0_seq1	osa-miR396e-5p,	816	gi|115466038|ref|NP_001056618.1|	Os06g0116200 [Oryza sativa Japonica Group]	0.52	GO:0009536	_	_	_	_	_	_	_	_
comp46718_c1_seq1	osa-miR396e-5p,	1720	gi|356497419|ref|XP_003517558.1|	PREDICTED: uncharacterized protein LOC100797906 [Glycine max]	0.65	_	_	_	_	_	_	_	_	_
comp46718_c1_seq2	osa-miR396e-5p,	1575	gi|356497419|ref|XP_003517558.1|	PREDICTED: uncharacterized protein LOC100797906 [Glycine max]	0.65	_	_	_	_	_	_	_	_	_
comp50949_c0_seq1	osa-miR396e-5p,	3473	gi|147825148|emb|CAN62265.1|	hypothetical protein VITISV_018459 [Vitis vinifera]	0.65	_	_	_	_	_	_	_	_	_
comp50949_c0_seq2	osa-miR396e-5p,	3033	gi|147825148|emb|CAN62265.1|	hypothetical protein VITISV_018459 [Vitis vinifera]	0.65	_	_	_	_	_	_	_	_	_
comp50949_c0_seq3	osa-miR396e-5p,	2539	gi|242038263|ref|XP_002466526.1|	hypothetical protein SORBIDRAFT_01g009330 [Sorghum bicolor]	0.57	_	_	_	_	_	_	_	_	_
comp50949_c0_seq4	osa-miR396e-5p,	2099	gi|242038263|ref|XP_002466526.1|	hypothetical protein SORBIDRAFT_01g009330 [Sorghum bicolor]	0.57	_	_	_	_	_	_	_	_	_
comp52862_c0_seq1	osa-miR396e-5p,	2894	gi|147825148|emb|CAN62265.1|	hypothetical protein VITISV_018459 [Vitis vinifera]	0.59	_	_	_	_	_	_	_	_	_
comp52862_c0_seq2	osa-miR396e-5p,	2727	gi|357117020|ref|XP_003560274.1|	PREDICTED: uncharacterized protein LOC100833132 [Brachypodium distachyon]	0.62	_	_	_	_	_	_	_	_	_
comp52862_c0_seq3	osa-miR396e-5p,	2301	gi|359492530|ref|XP_002283504.2|	PREDICTED: uncharacterized protein LOC100260890 [Vitis vinifera]	0.56	_	_	_	_	_	_	_	_	_
comp53134_c0_seq1	osa-miR396e-5p,	4518	gi|242039303|ref|XP_002467046.1|	hypothetical protein SORBIDRAFT_01g018770 [Sorghum bicolor]	0.87	GO:0009524;GO:0005524;GO:0009504;GO:0003774;GO:0016459;GO:0005739;GO:0005886	4558.Sb01g018770.1	hypothetical protein	0.8934	COG5022	_	_	_	_
comp54661_c0_seq1	osa-miR396e-5p,	4159	gi|339790483|dbj|BAK52398.1|	leucine rich repeat receptor protein kinase 2 [Solanum peruvianum]	0.75	GO:0016020;GO:0016310;GO:0007275;GO:0000166;GO:0004672;GO:0016023	4558.Sb02g038600.1	hypothetical protein	0.9577	COG0515	KOG1187	_	_	_
comp54661_c0_seq2	osa-miR396e-5p,	4112	gi|339790483|dbj|BAK52398.1|	leucine rich repeat receptor protein kinase 2 [Solanum peruvianum]	0.75	GO:0016020;GO:0016310;GO:0007275;GO:0000166;GO:0004672;GO:0016023	4558.Sb02g038600.1	hypothetical protein	0.9577	COG0515	KOG1187	_	_	_
comp54661_c0_seq3	osa-miR396e-5p,	3963	gi|339790483|dbj|BAK52398.1|	leucine rich repeat receptor protein kinase 2 [Solanum peruvianum]	0.75	GO:0016020;GO:0016310;GO:0007275;GO:0000166;GO:0004672;GO:0016023	4558.Sb02g038600.1	hypothetical protein	0.9577	COG0515	KOG1187	_	_	_
comp54661_c0_seq4	osa-miR396e-5p,	3760	gi|339790483|dbj|BAK52398.1|	leucine rich repeat receptor protein kinase 2 [Solanum peruvianum]	0.75	GO:0016020;GO:0016310;GO:0007275;GO:0000166;GO:0004672;GO:0016023	4558.Sb02g038600.1	hypothetical protein	0.9577	COG0515	KOG1187	_	_	_
comp54661_c0_seq5	osa-miR396e-5p,	3693	gi|339790483|dbj|BAK52398.1|	leucine rich repeat receptor protein kinase 2 [Solanum peruvianum]	0.75	GO:0016020;GO:0016310;GO:0007275;GO:0000166;GO:0004672;GO:0016023	4558.Sb02g038600.1	hypothetical protein	0.9577	COG0515	KOG1187	_	_	_
comp48556_c0_seq1	osa-miR396f-5p,	1857	gi|225463956|ref|XP_002270614.1|	PREDICTED: probable WRKY transcription factor 74-like [Vitis vinifera]	0.77	GO:0005488	_	_	_	_	_	_	_	_
comp48556_c0_seq2	osa-miR396f-5p,	1740	gi|225463956|ref|XP_002270614.1|	PREDICTED: probable WRKY transcription factor 74-like [Vitis vinifera]	0.77	GO:0005488	_	_	_	_	_	_	_	_
comp54556_c0_seq13	osa-miR396f-5p,	842	_	_	_	_	_	_	_	_	_	_	_	_
comp54556_c0_seq18	osa-miR396f-5p,	626	_	_	_	_	_	_	_	_	_	_	_	_
comp54556_c0_seq2	osa-miR396f-5p,	1159	_	_	_	_	_	_	_	_	_	_	_	_
comp54556_c0_seq5	osa-miR396f-5p,	1046	_	_	_	_	_	_	_	_	_	_	_	_
comp54556_c0_seq7	osa-miR396f-5p,	1022	_	_	_	_	_	_	_	_	_	_	_	_
comp54556_c0_seq8	osa-miR396f-5p,	1017	_	_	_	_	_	_	_	_	_	_	_	_
comp212341_c0_seq1	osa-miR396f-5p,osa-miR396e-5p,	702	_	_	_	_	_	_	_	_	_	_	_	_
comp48601_c0_seq1	osa-miR396f-5p,osa-miR396e-5p,	1089	gi|242076576|ref|XP_002448224.1|	hypothetical protein SORBIDRAFT_06g023440 [Sorghum bicolor]	0.71	GO:0015035;GO:0009055;GO:0048046;GO:0009535;GO:0009409;GO:0006118;GO:0045454;GO:0006979;GO:0006662;GO:0022900;GO:0005618;GO:0009941;GO:0010319;GO:0008047;GO:0043085;GO:0009570	4558.Sb06g023440.1	hypothetical protein	0.7955	COG0526	KOG0910	_	K03671	trxA
comp45379_c0_seq1	osa-miR399d,	4759	gi|359496174|ref|XP_002267490.2|	PREDICTED: probable ubiquitin-conjugating enzyme E2 24-like [Vitis vinifera]	0.81	GO:0016881;GO:0009987	_	_	_	_	_	_	_	_
comp45379_c0_seq2	osa-miR399d,	4744	gi|359496174|ref|XP_002267490.2|	PREDICTED: probable ubiquitin-conjugating enzyme E2 24-like [Vitis vinifera]	0.81	GO:0016881;GO:0009987	_	_	_	_	_	_	_	_
comp45379_c0_seq3	osa-miR399d,	4633	gi|359496174|ref|XP_002267490.2|	PREDICTED: probable ubiquitin-conjugating enzyme E2 24-like [Vitis vinifera]	0.81	GO:0016881;GO:0009987	_	_	_	_	_	_	_	_
comp45379_c0_seq4	osa-miR399d,	4618	gi|359496174|ref|XP_002267490.2|	PREDICTED: probable ubiquitin-conjugating enzyme E2 24-like [Vitis vinifera]	0.81	GO:0016881;GO:0009987	_	_	_	_	_	_	_	_
comp49368_c0_seq1	osa-miR399d,	4042	gi|359487946|ref|XP_002266568.2|	PREDICTED: uncharacterized protein LOC100255461 [Vitis vinifera]	0.68	_	39946.BGIOSIBCE022181	Os06g0535300	0.7971	COG0484	_	_	_	_
comp49368_c0_seq2	osa-miR399d,	3953	gi|359487946|ref|XP_002266568.2|	PREDICTED: uncharacterized protein LOC100255461 [Vitis vinifera]	0.68	_	39946.BGIOSIBCE022181	Os06g0535300	0.7971	COG0484	_	_	_	_
comp54252_c0_seq3	osa-miR399d,	3060	gi|115455105|ref|NP_001051153.1|	Os03g0729200 [Oryza sativa Japonica Group]	0.81	GO:0006979;GO:0006804;GO:0004601;GO:0055114;GO:0009570;GO:0051920	39947.LOC_Os03g51950.1	expressed protein	0.8434	_	KOG4498	_	_	_
comp55233_c0_seq1	osa-miR399d,	3778	gi|357121797|ref|XP_003562604.1|	PREDICTED: zinc finger Ran-binding domain-containing protein 3-like [Brachypodium distachyon]	0.8	GO:0005634;GO:0003677;GO:0005524;GO:0005739;GO:0016740;GO:0004386;GO:0016568	39946.BGIOSIBCE025741	Os07g0636200	0.869	COG0553	KOG1000	_	K14440	SMARCAL1, HARP
comp55233_c0_seq10	osa-miR399d,	3669	gi|255556614|ref|XP_002519341.1|	Chromatin remodelling complex ATPase chain isw-1, putative [Ricinus communis]	0.89	GO:0005634;GO:0003677;GO:0005524;GO:0005739;GO:0016740;GO:0004386;GO:0016568	_	_	_	_	_	_	K14440	SMARCAL1, HARP
comp55233_c0_seq12	osa-miR399d,	3642	gi|357121797|ref|XP_003562604.1|	PREDICTED: zinc finger Ran-binding domain-containing protein 3-like [Brachypodium distachyon]	0.75	GO:0005634;GO:0003677;GO:0005524;GO:0005739;GO:0016740;GO:0004386;GO:0016568	_	_	_	_	_	_	K14440	SMARCAL1, HARP
comp55233_c0_seq14	osa-miR399d,	3619	gi|357121797|ref|XP_003562604.1|	PREDICTED: zinc finger Ran-binding domain-containing protein 3-like [Brachypodium distachyon]	0.8	GO:0005634;GO:0003677;GO:0005524;GO:0005739;GO:0016740;GO:0004386;GO:0016568	39946.BGIOSIBCE025741	Os07g0636200	0.869	COG0553	KOG1000	_	K14440	SMARCAL1, HARP
comp55233_c0_seq15	osa-miR399d,	3617	gi|255556614|ref|XP_002519341.1|	Chromatin remodelling complex ATPase chain isw-1, putative [Ricinus communis]	0.89	GO:0005634;GO:0003677;GO:0005524;GO:0005739;GO:0016740;GO:0004386;GO:0016568	_	_	_	_	_	_	K14440	SMARCAL1, HARP
comp55233_c0_seq16	osa-miR399d,	3615	gi|255556614|ref|XP_002519341.1|	Chromatin remodelling complex ATPase chain isw-1, putative [Ricinus communis]	0.89	GO:0005634;GO:0003677;GO:0005524;GO:0005739;GO:0016740;GO:0004386;GO:0016568	_	_	_	_	_	_	K14440	SMARCAL1, HARP
comp55233_c0_seq19	osa-miR399d,	3606	gi|255556614|ref|XP_002519341.1|	Chromatin remodelling complex ATPase chain isw-1, putative [Ricinus communis]	0.89	GO:0005634;GO:0003677;GO:0005524;GO:0005739;GO:0016740;GO:0004386;GO:0016568	_	_	_	_	_	_	K14440	SMARCAL1, HARP
comp55233_c0_seq2	osa-miR399d,	3766	gi|255556614|ref|XP_002519341.1|	Chromatin remodelling complex ATPase chain isw-1, putative [Ricinus communis]	0.89	GO:0005634;GO:0003677;GO:0005524;GO:0005739;GO:0016740;GO:0004386;GO:0016568	_	_	_	_	_	_	K14440	SMARCAL1, HARP
comp55233_c0_seq20	osa-miR399d,	3602	gi|255556614|ref|XP_002519341.1|	Chromatin remodelling complex ATPase chain isw-1, putative [Ricinus communis]	0.89	GO:0005634;GO:0003677;GO:0005524;GO:0005739;GO:0016740;GO:0004386;GO:0016568	_	_	_	_	_	_	K14440	SMARCAL1, HARP
comp55233_c0_seq21	osa-miR399d,	3590	gi|255556614|ref|XP_002519341.1|	Chromatin remodelling complex ATPase chain isw-1, putative [Ricinus communis]	0.9	GO:0005634;GO:0003677;GO:0005524;GO:0005739;GO:0016740;GO:0004386;GO:0016568	_	_	_	_	_	_	K14440	SMARCAL1, HARP
comp55233_c0_seq22	osa-miR399d,	3579	gi|255556614|ref|XP_002519341.1|	Chromatin remodelling complex ATPase chain isw-1, putative [Ricinus communis]	0.9	GO:0005634;GO:0003677;GO:0005524;GO:0005739;GO:0016740;GO:0004386;GO:0016568	_	_	_	_	_	_	K14440	SMARCAL1, HARP
comp55233_c0_seq25	osa-miR399d,	3552	gi|255556614|ref|XP_002519341.1|	Chromatin remodelling complex ATPase chain isw-1, putative [Ricinus communis]	0.89	GO:0005634;GO:0003677;GO:0005524;GO:0005739;GO:0016740;GO:0004386;GO:0016568	_	_	_	_	_	_	K14440	SMARCAL1, HARP
comp55233_c0_seq27	osa-miR399d,	3529	gi|255556614|ref|XP_002519341.1|	Chromatin remodelling complex ATPase chain isw-1, putative [Ricinus communis]	0.9	GO:0005634;GO:0003677;GO:0005524;GO:0005739;GO:0016740;GO:0004386;GO:0016568	_	_	_	_	_	_	K14440	SMARCAL1, HARP
comp55233_c0_seq28	osa-miR399d,	3527	gi|255556614|ref|XP_002519341.1|	Chromatin remodelling complex ATPase chain isw-1, putative [Ricinus communis]	0.9	GO:0005634;GO:0003677;GO:0005524;GO:0005739;GO:0016740;GO:0004386;GO:0016568	_	_	_	_	_	_	K14440	SMARCAL1, HARP
comp55233_c0_seq3	osa-miR399d,	3755	gi|255556614|ref|XP_002519341.1|	Chromatin remodelling complex ATPase chain isw-1, putative [Ricinus communis]	0.89	GO:0005634;GO:0003677;GO:0005524;GO:0005739;GO:0016740;GO:0004386;GO:0016568	_	_	_	_	_	_	K14440	SMARCAL1, HARP
comp55233_c0_seq30	osa-miR399d,	3516	gi|255556614|ref|XP_002519341.1|	Chromatin remodelling complex ATPase chain isw-1, putative [Ricinus communis]	0.9	GO:0005634;GO:0003677;GO:0005524;GO:0005739;GO:0016740;GO:0004386;GO:0016568	_	_	_	_	_	_	K14440	SMARCAL1, HARP
comp55233_c0_seq32	osa-miR399d,	3466	gi|255556614|ref|XP_002519341.1|	Chromatin remodelling complex ATPase chain isw-1, putative [Ricinus communis]	0.9	GO:0005634;GO:0003677;GO:0005524;GO:0005739;GO:0016740;GO:0004386;GO:0016568	_	_	_	_	_	_	K14440	SMARCAL1, HARP
comp55233_c0_seq33	osa-miR399d,	3443	gi|255556614|ref|XP_002519341.1|	Chromatin remodelling complex ATPase chain isw-1, putative [Ricinus communis]	0.89	GO:0005634;GO:0003677;GO:0005524;GO:0005739;GO:0016740;GO:0004386;GO:0016568	_	_	_	_	_	_	K14440	SMARCAL1, HARP
comp55233_c0_seq5	osa-miR399d,	3705	gi|357121797|ref|XP_003562604.1|	PREDICTED: zinc finger Ran-binding domain-containing protein 3-like [Brachypodium distachyon]	0.75	GO:0005634;GO:0003677;GO:0005524;GO:0005739;GO:0016740;GO:0004386;GO:0016568	_	_	_	_	_	_	K14440	SMARCAL1, HARP
comp55233_c0_seq6	osa-miR399d,	3703	gi|255556614|ref|XP_002519341.1|	Chromatin remodelling complex ATPase chain isw-1, putative [Ricinus communis]	0.89	GO:0005634;GO:0003677;GO:0005524;GO:0005739;GO:0016740;GO:0004386;GO:0016568	_	_	_	_	_	_	K14440	SMARCAL1, HARP
comp55233_c0_seq8	osa-miR399d,	3692	gi|255556614|ref|XP_002519341.1|	Chromatin remodelling complex ATPase chain isw-1, putative [Ricinus communis]	0.89	GO:0005634;GO:0003677;GO:0005524;GO:0005739;GO:0016740;GO:0004386;GO:0016568	_	_	_	_	_	_	K14440	SMARCAL1, HARP
comp55233_c0_seq9	osa-miR399d,	3680	gi|255556614|ref|XP_002519341.1|	Chromatin remodelling complex ATPase chain isw-1, putative [Ricinus communis]	0.89	GO:0005634;GO:0003677;GO:0005524;GO:0005739;GO:0016740;GO:0004386;GO:0016568	_	_	_	_	_	_	K14440	SMARCAL1, HARP
comp21057_c0_seq1	osa-miR408-3p,	692	gi|242092450|ref|XP_002436715.1|	hypothetical protein SORBIDRAFT_10g007430 [Sorghum bicolor]	0.7	GO:0016023	39946.BGIOSIBCE021129	Os06g0216700	0.75	_	_	NOG44165	_	_
comp23180_c0_seq1	osa-miR408-3p,	766	gi|357442497|ref|XP_003591526.1|	21 kDa protein [Medicago 21 kDa protein [Medicago truncatula]	0.55	_	_	_	_	_	_	_	_	_
comp23180_c0_seq2	osa-miR408-3p,	739	gi|388500440|gb|AFK38286.1|	unknown [Lotus japonicus]	0.58	_	_	_	_	_	_	_	_	_
comp12176_c0_seq1	osa-miR5083,	434	_	_	_	_	_	_	_	_	_	_	_	_
comp302924_c0_seq1	osa-miR5083,	1665	_	_	_	_	_	_	_	_	_	_	_	_
comp39152_c0_seq1	osa-miR5083,	1244	_	_	_	_	_	_	_	_	_	_	_	_
comp40320_c0_seq1	osa-miR5083,	1348	gi|359485436|ref|XP_002280009.2|	PREDICTED: uncharacterized protein LOC100245387 [Vitis vinifera]	0.71	_	4558.Sb03g027830.1	hypothetical protein	0.9114	_	KOG2500	_	_	_
comp40320_c0_seq3	osa-miR5083,	785	gi|357135514|ref|XP_003569354.1|	PREDICTED: uncharacterized protein At1g03900-like [Brachypodium distachyon]	0.56	_	_	_	_	_	_	_	_	_
comp450093_c0_seq1	osa-miR5083,	1021	_	_	_	_	_	_	_	_	_	_	_	_
comp45773_c0_seq1	osa-miR5083,	1144	gi|224086952|ref|XP_002308016.1|	predicted protein [Populus predicted protein [Populus trichocarpa]	0.87	GO:0005634	_	_	_	_	_	_	_	_
comp45773_c0_seq2	osa-miR5083,	1084	gi|224086952|ref|XP_002308016.1|	predicted protein [Populus predicted protein [Populus trichocarpa]	0.87	GO:0005634	_	_	_	_	_	_	_	_
comp47379_c0_seq1	osa-miR5083,	1389	_	_	_	_	_	_	_	_	_	_	_	_
comp47812_c0_seq1	osa-miR5083,	1162	gi|9759501|dbj|BAB10751.1|	myosin heavy chain [Arabidopsis thaliana]	0.78	GO:0030048;GO:0006879;GO:0055085;GO:0003774;GO:0042626;GO:0046686;GO:0000166;GO:0016459;GO:0016021;GO:0005743;GO:0006200;GO:0005886	_	_	_	_	_	_	_	_
comp47812_c0_seq2	osa-miR5083,	1125	gi|12231997|gb|AAG49341.1|	myosin subfamily VIII heavy chain [Petroselinum crispum]	0.55	GO:0030048;GO:0006879;GO:0055085;GO:0003774;GO:0042626;GO:0046686;GO:0000166;GO:0016459;GO:0016021;GO:0005743;GO:0006200;GO:0005886	_	_	_	_	_	_	_	_
comp47812_c0_seq4	osa-miR5083,	746	gi|9759501|dbj|BAB10751.1|	myosin heavy chain [Arabidopsis thaliana]	0.73	GO:0030048;GO:0006879;GO:0055085;GO:0003774;GO:0042626;GO:0046686;GO:0000166;GO:0016459;GO:0016021;GO:0005743;GO:0006200;GO:0005886	_	_	_	_	_	_	_	_
comp47812_c0_seq5	osa-miR5083,	709	gi|356545353|ref|XP_003541108.1|	PREDICTED: myosin-Va-like [Glycine max]	0.52	GO:0030048;GO:0006879;GO:0055085;GO:0003774;GO:0042626;GO:0046686;GO:0016459;GO:0016021;GO:0005743;GO:0006200;GO:0005886	_	_	_	_	_	_	_	_
comp54925_c0_seq1	osa-miR5083,	1455	_	_	_	_	_	_	_	_	_	_	_	_
comp54925_c0_seq2	osa-miR5083,	1377	_	_	_	_	_	_	_	_	_	_	_	_
comp55066_c0_seq1	osa-miR5083,	4709	gi|147818673|emb|CAN73924.1|	hypothetical protein VITISV_041509 [Vitis vinifera]	0.61	_	_	_	_	_	_	_	_	_
comp55066_c0_seq10	osa-miR5083,	2334	gi|4972079|emb|CAB43904.1|	putative protein [Arabidopsis putative protein [Arabidopsis thaliana]	0.56	_	_	_	_	_	_	_	_	_
comp55066_c0_seq11	osa-miR5083,	2201	gi|4972079|emb|CAB43904.1|	putative protein [Arabidopsis putative protein [Arabidopsis thaliana]	0.56	_	_	_	_	_	_	_	_	_
comp55405_c1_seq1	osa-miR5083,	2458	gi|224115960|ref|XP_002317171.1|	predicted protein [Populus predicted protein [Populus trichocarpa]	0.56	_	_	_	_	_	_	_	_	_
comp55405_c1_seq3	osa-miR5083,	1370	gi|224115960|ref|XP_002317171.1|	predicted protein [Populus predicted protein [Populus trichocarpa]	0.56	_	_	_	_	_	_	_	_	_
comp678372_c0_seq1	osa-miR5083,	419	_	_	_	_	_	_	_	_	_	_	_	_
comp7094_c0_seq1	osa-miR5083,	1223	_	_	_	_	_	_	_	_	_	_	_	_
comp34022_c0_seq2	osa-miR5083,osa-miR529b,	892	gi|115454761|ref|NP_001050981.1|	Os03g0698500 [Oryza sativa Japonica Group]	0.88	_	15368.BRADI1G11770.1	annotation not avaliable	0.875	_	KOG3399	_	_	_
comp29615_c0_seq1	osa-miR5179,	1765	_	_	_	_	_	_	_	_	_	_	_	_
comp46471_c0_seq1	osa-miR5179,	1087	gi|237701153|gb|ACR16037.1|	DEFICIENS-like MADS-box transcription factor [Gongora galeata]	0.96	GO:0003677;GO:0005667;GO:0006355;GO:0045449;GO:0003700;GO:0046983	39947.LOC_Os06g49840.1	OsMADS16 - MADS-box family gene with MIKCc type-box, expressed; Probable transcription facto [...]	0.8229	COG5068	_	_	K09264	K09264
comp46471_c0_seq2	osa-miR5179,	915	gi|237701153|gb|ACR16037.1|	DEFICIENS-like MADS-box transcription factor [Gongora galeata]	0.96	GO:0003677;GO:0005667;GO:0006355;GO:0045449;GO:0003700;GO:0046983	39947.LOC_Os06g49840.1	OsMADS16 - MADS-box family gene with MIKCc type-box, expressed; Probable transcription facto [...]	0.8229	COG5068	_	_	K09264	K09264
comp46471_c0_seq3	osa-miR5179,	848	gi|38680581|gb|AAR26627.1|	MADS5 transcription factor [Phalaenopsis equestris]	0.88	GO:0003677;GO:0005667;GO:0006355;GO:0045449;GO:0003700;GO:0046983	15368.BRADI1G35000.1	annotation not avaliable	0.8889	COG5068	KOG0014	_	K09264	K09264
comp56802_c0_seq1	osa-miR5179,	834	gi|298112178|gb|ADI58466.1|	DEFICIENS [Cymbidium faberi]	1	GO:0003677;GO:0005667;GO:0006355;GO:0045449;GO:0003700;GO:0046983	_	_	_	_	_	_	K09264	K09264
comp1242494_c0_seq1	osa-miR529b,	456	_	_	_	_	_	_	_	_	_	_	_	_
comp22155_c0_seq1	osa-miR529b,	2309	_	_	_	_	_	_	_	_	_	_	_	_
comp29514_c0_seq1	osa-miR529b,	3339	gi|326501354|dbj|BAJ98908.1|	predicted protein [Hordeum vulgare subsp. vulgare]	0.58	_	_	_	_	_	_	_	_	_
comp29514_c0_seq2	osa-miR529b,	3318	gi|326501354|dbj|BAJ98908.1|	predicted protein [Hordeum vulgare subsp. vulgare]	0.58	_	_	_	_	_	_	_	_	_
comp40597_c0_seq1	osa-miR529b,	940	gi|220029657|gb|ACL78786.1|	putative ethylene responsive element binding protein 1 [Citrus unshiu]	0.78	GO:0003677;GO:0009873;GO:0005667;GO:0006355;GO:0045449;GO:0003700	_	_	_	_	_	_	_	_
comp436377_c0_seq1	osa-miR529b,	477	_	_	_	_	_	_	_	_	_	_	_	_
comp47495_c0_seq1	osa-miR529b,	1128	gi|217071040|gb|ACJ83880.1|	unknown [Medicago truncatula]	0.8	GO:0005840;GO:0042254;GO:0003723;GO:0006412;GO:0003735;GO:0009507	3702.AT3G54210.1-P	ribosomal protein L17 family protein; ribosomal protein L17 family protein; FUNCTIONS IN: st [...]	0.9828	COG0203	KOG3280	_	K02879	RP-L17, rplQ
comp50884_c0_seq1	osa-miR529b,	4993	gi|297743639|emb|CBI36522.3|	unnamed protein product [Vitis vinifera]	0.66	_	29760.GSVIVG00017227001	SubName: Full=Chromosome chr11 scaffold_14, whole genome shotgun sequence;	0.8298	COG5213	KOG1049	_	_	_
comp50884_c0_seq2	osa-miR529b,	4915	gi|297743639|emb|CBI36522.3|	unnamed protein product [Vitis vinifera]	0.66	_	29760.GSVIVG00017227001	SubName: Full=Chromosome chr11 scaffold_14, whole genome shotgun sequence;	0.8298	COG5213	KOG1049	_	_	_
comp51308_c0_seq1	osa-miR529b,	3731	gi|242059259|ref|XP_002458775.1|	hypothetical protein SORBIDRAFT_03g040080 [Sorghum bicolor]	0.85	GO:0006817;GO:0055085;GO:0005315;GO:0016021;GO:0031969	_	_	_	_	_	_	_	_
comp51308_c0_seq2	osa-miR529b,	3718	gi|225434688|ref|XP_002279865.1|	PREDICTED: probable anion transporter 4, chloroplastic [Vitis vinifera]	0.86	GO:0006817;GO:0055085;GO:0005315;GO:0016021	4558.Sb03g040080.1	hypothetical protein	0.8581	COG0477	_	_	_	_
comp54549_c0_seq1	osa-miR529b,	1307	_	_	_	_	_	_	_	_	_	_	_	_
comp55475_c0_seq1	osa-miR529b,	2164	gi|377819437|ref|YP_005097932.1|	ycf1 gene product (chloroplast) [Colocasia esculenta]	0.84	GO:0016021;GO:0031969	_	_	_	_	_	_	_	_
comp55475_c0_seq10	osa-miR529b,	1517	gi|377819437|ref|YP_005097932.1|	ycf1 gene product (chloroplast) [Colocasia esculenta]	0.84	GO:0016021;GO:0031969	_	_	_	_	_	_	_	_
comp55475_c0_seq11	osa-miR529b,	1501	gi|377819437|ref|YP_005097932.1|	ycf1 gene product (chloroplast) [Colocasia esculenta]	0.84	GO:0016021;GO:0031969	_	_	_	_	_	_	_	_
comp55475_c0_seq12	osa-miR529b,	1467	gi|74027156|gb|AAZ94706.1|	hypothetical protein [Cucumis sativus]	0.83	GO:0016021;GO:0031969	_	_	_	_	_	_	_	_
comp55475_c0_seq13	osa-miR529b,	1447	gi|377819437|ref|YP_005097932.1|	ycf1 gene product (chloroplast) [Colocasia esculenta]	0.84	GO:0016021;GO:0031969	_	_	_	_	_	_	_	_
comp55475_c0_seq14	osa-miR529b,	1316	gi|74027156|gb|AAZ94706.1|	hypothetical protein [Cucumis sativus]	0.83	GO:0016021;GO:0031969	_	_	_	_	_	_	_	_
comp55475_c0_seq15	osa-miR529b,	1300	gi|74027156|gb|AAZ94706.1|	hypothetical protein [Cucumis sativus]	0.83	GO:0016021;GO:0031969	_	_	_	_	_	_	_	_
comp55475_c0_seq17	osa-miR529b,	1246	gi|74027156|gb|AAZ94706.1|	hypothetical protein [Cucumis sativus]	0.83	GO:0016021;GO:0031969	_	_	_	_	_	_	_	_
comp55475_c0_seq19	osa-miR529b,	1163	gi|377819437|ref|YP_005097932.1|	ycf1 gene product (chloroplast) [Colocasia esculenta]	0.84	GO:0016021;GO:0031969	_	_	_	_	_	_	_	_
comp55475_c0_seq2	osa-miR529b,	2148	gi|377819437|ref|YP_005097932.1|	ycf1 gene product (chloroplast) [Colocasia esculenta]	0.84	GO:0016021;GO:0031969	_	_	_	_	_	_	_	_
comp55475_c0_seq3	osa-miR529b,	1963	gi|74027156|gb|AAZ94706.1|	hypothetical protein [Cucumis sativus]	0.83	GO:0016021;GO:0031969	_	_	_	_	_	_	_	_
comp55475_c0_seq30	osa-miR529b,	962	gi|74027156|gb|AAZ94706.1|	hypothetical protein [Cucumis sativus]	0.83	GO:0016021;GO:0031969	_	_	_	_	_	_	_	_
comp55475_c0_seq4	osa-miR529b,	1947	gi|74027156|gb|AAZ94706.1|	hypothetical protein [Cucumis sativus]	0.83	GO:0016021;GO:0031969	_	_	_	_	_	_	_	_
comp55475_c0_seq5	osa-miR529b,	1668	gi|377819437|ref|YP_005097932.1|	ycf1 gene product (chloroplast) [Colocasia esculenta]	0.84	GO:0016021;GO:0031969	_	_	_	_	_	_	_	_
comp52125_c0_seq2	osa-miR529b,osa-miR156k,	4843	gi|397788018|gb|AFO66662.1|	AMT1;3 [Citrus trifoliata]	0.85	GO:0072488;GO:0015398;GO:0016021;GO:0005886	3694.fgenesh4_pm.C_LG_II001196	ammonium transporter	0.8724	COG0004	KOG0682	_	_	_
comp47388_c0_seq1	osa-miR529b,osa-miR156k,osa-miR156a,	4465	gi|296090612|emb|CBI40996.3|	unnamed protein product [Vitis vinifera]	0.75	_	39946.BGIOSIBCE008688	Os02g0753500	0.8356	COG0457	_	_	_	_
comp52237_c1_seq3	osa-miR529b,osa-miR156k,osa-miR156a,	1559	gi|225425402|ref|XP_002271312.1|	PREDICTED: squamosa promoter-binding-like protein 12-like [Vitis vinifera]	0.61	_	_	_	_	_	_	_	_	_
comp54692_c1_seq10	osa-miR529b,osa-miR156k,osa-miR156a,	1472	gi|357159258|ref|XP_003578390.1|	PREDICTED: squamosa promoter-binding-like protein 18-like isoform 1 [Brachypodium distachyon]	0.59	_	_	_	_	_	_	_	_	_
comp54692_c1_seq3	osa-miR529b,osa-miR156k,osa-miR156a,	2182	gi|357148592|ref|XP_003574825.1|	PREDICTED: squamosa promoter-binding-like protein 16-like [Brachypodium distachyon]	0.71	GO:0005634;GO:0003677;GO:0046872;GO:0006355	_	_	_	_	_	_	_	_
comp54692_c1_seq6	osa-miR529b,osa-miR156k,osa-miR156a,	1895	gi|357148592|ref|XP_003574825.1|	PREDICTED: squamosa promoter-binding-like protein 16-like [Brachypodium distachyon]	0.71	GO:0005634;GO:0003677;GO:0046872;GO:0006355	_	_	_	_	_	_	_	_
comp54692_c1_seq7	osa-miR529b,osa-miR156k,osa-miR156a,	1746	gi|357159260|ref|XP_003578391.1|	PREDICTED: squamosa promoter-binding-like protein 18-like isoform 2 [Brachypodium distachyon]	0.64	_	_	_	_	_	_	_	_	_
comp34022_c0_seq1	osa-miR529b,osa-miR5083,	971	gi|115454761|ref|NP_001050981.1|	Os03g0698500 [Oryza sativa Japonica Group]	0.89	_	_	_	_	_	_	_	_	_
comp16004_c0_seq1	osa-miR535-5p,	406	_	_	_	_	_	_	_	_	_	_	_	_
comp16004_c0_seq2	osa-miR535-5p,	381	_	_	_	_	_	_	_	_	_	_	_	_
comp35952_c0_seq1	osa-miR535-5p,	820	_	_	_	_	_	_	_	_	_	_	_	_
comp37858_c0_seq2	osa-miR535-5p,	1338	gi|356568581|ref|XP_003552489.1|	PREDICTED: ELMO domain-containing protein A-like [Glycine max]	0.82	GO:0005856;GO:0006909	15368.BRADI5G17400.1	annotation not avaliable	0.8147	_	KOG2998	_	_	_
comp43126_c0_seq1	osa-miR535-5p,	1082	gi|218199364|gb|EEC81791.1|	hypothetical protein OsI_25504 [Oryza sativa Indica Group]	0.95	GO:0008152;GO:0016787;GO:0008270	39946.BGIOSIBCE024292	Os07g0245100	0.9462	COG0590	KOG1018	_	_	_
comp48077_c0_seq1	osa-miR535-5p,	4817	_	_	_	_	_	_	_	_	_	_	_	_
comp52316_c0_seq1	osa-miR535-5p,	3379	gi|16226063|gb|AAL16065.1|AF420239_1	S-adenosyl-L-methionine decarboxylase [Dendrobium crumenatum]	0.93	GO:0006525;GO:0004014;GO:0006597;GO:0006557;GO:0008295;GO:0006560	15368.BRADI5G14640.1	annotation not avaliable	0.8305	_	KOG0788	_	K01611	E4.1.1.50, speD
comp52316_c0_seq2	osa-miR535-5p,	2155	gi|16226063|gb|AAL16065.1|AF420239_1	S-adenosyl-L-methionine decarboxylase [Dendrobium crumenatum]	0.93	GO:0006525;GO:0004014;GO:0006597;GO:0006557;GO:0008295;GO:0006560	15368.BRADI5G14640.1	annotation not avaliable	0.8305	_	KOG0788	_	K01611	E4.1.1.50, speD
comp52316_c0_seq3	osa-miR535-5p,	2124	gi|16226063|gb|AAL16065.1|AF420239_1	S-adenosyl-L-methionine decarboxylase [Dendrobium crumenatum]	0.93	GO:0006525;GO:0004014;GO:0006597;GO:0006557;GO:0008295;GO:0006560	15368.BRADI5G14640.1	annotation not avaliable	0.8305	_	KOG0788	_	K01611	E4.1.1.50, speD
comp53731_c0_seq3	osa-miR535-5p,	404	_	_	_	_	_	_	_	_	_	_	_	_
comp668149_c0_seq1	osa-miR5538,	554	_	_	_	_	_	_	_	_	_	_	_	_
