# Supplementary material for: Characterization and comparative profiling of the small RNA transcriptomes in two phases of flowering in Cymbidium ensifolium
Source: BMC Genomics. 2015 Aug 20;16(1):622. doi: 10.1186/s12864-015-1764-1 (PMC4546042; doi:10.1186/s12864-015-1764-1)
Supplement: Additional file 6: — The comparison of seven differentially expressed miRNA between RT-qPCR and RNA-seq. [file 12864_2015_1764_MOESM6_ESM.xlsx]

## Sheet: Sheet1
Additional file 6 The comparison of seven differentially expressed miRNA between RT-qPCR and RNA-seq
	RT-qPCR				RNA-seq
miRNA Name	Fold Change (PS4/PS1)	Log2 (PS4/PS1)	Up/Down regulation*	P value	Fold Change (PS4/PS1)	Log2 (PS4/PS1)	P value	Corrected P value	Up/Down regulation*
Novel-miR11	3.80791	1.929	Down	0.00209243	2.86553	1.5188	0.0013693		Down
Novel-miR31	2.4657	1.302	Down	0.0061564	2.30202	1.2029	0.0023395		Down
Novel-miR37	2.60878	1.38338	Down	0.00521695	3.22948	1.6913	0.0001429		Down
Cen-miR394	0.49827	-1.005	Up	0.00207701	0.399232	-1.3247	0.0033167		Up
Cen-miR160a-5p	0.272249	-1.877	Up	0.00193979	0.497994	-1.0058	0.0059229		Up
Cen-miR396a-5p	3.51535	1.81367	Down	0.00395316	1.95435	0.96669	0.002825		Down
Cen-miR535-5p	0.327031	-1.6125	Up	0.00333695	0.480664	-1.0569	0.007347		Up
*: the expression of miRNA was down/up regulated at PS4
