# Supplementary material for: Characterization and comparative profiling of the small RNA transcriptomes in two phases of flowering in Cymbidium ensifolium
Source: BMC Genomics. 2015 Aug 20;16(1):622. doi: 10.1186/s12864-015-1764-1 (PMC4546042; doi:10.1186/s12864-015-1764-1)
Supplement: Additional file 8: — Gene ontology (GO) enrichment of the target genes. The genes were targeted by differently expressed miRNA between two floral development phases in C. ensifolium. [file 12864_2015_1764_MOESM8_ESM.xlsx]

## Sheet: Sheet1
Additional file 8 Gene ontology (GO) enrichment of the target genes. The genes were targeted by differently expressed miRNA between two flower development phases in C. ensifolium.
Term	GO ID	Input number	Background number	P-Value	Corrected P-Value	Target gene	Hyperlink
negative regulation of hydrolase activity	GO:0051346	8	15	7.45315e-16	4.05451e-13	comp53516_c0_seq1|comp53516_c0_seq2|comp53516_c0_seq3|comp53516_c0_seq4|comp53516_c0_seq5|comp53516_c0_seq6|comp53516_c0_seq7|comp53516_c0_seq8	http://amigo.geneontology.org/cgi-bin/amigo/term_details?term=GO:0051346
regulation of hydrolase activity	GO:0051336	8	35	2.10816e-13	5.73421e-11	comp53516_c0_seq1|comp53516_c0_seq2|comp53516_c0_seq3|comp53516_c0_seq4|comp53516_c0_seq5|comp53516_c0_seq6|comp53516_c0_seq7|comp53516_c0_seq8	http://amigo.geneontology.org/cgi-bin/amigo/term_details?term=GO:0051336
single-stranded RNA binding	GO:0003727	8	42	7.6845e-13	1.39346e-10	comp53516_c0_seq1|comp53516_c0_seq2|comp53516_c0_seq3|comp53516_c0_seq4|comp53516_c0_seq5|comp53516_c0_seq6|comp53516_c0_seq7|comp53516_c0_seq8	http://amigo.geneontology.org/cgi-bin/amigo/term_details?term=GO:0003727
leaf morphogenesis	GO:0009965	11	205	1.42549e-11	1.58113e-09	comp53516_c0_seq1|comp53516_c0_seq2|comp53516_c0_seq3|comp53516_c0_seq4|comp53516_c0_seq5|comp53516_c0_seq6|comp53516_c0_seq7|comp53516_c0_seq8|comp34491_c0_seq3|comp34491_c0_seq2|comp34491_c0_seq1	http://amigo.geneontology.org/cgi-bin/amigo/term_details?term=GO:0009965
negative regulation of catalytic activity	GO:0043086	8	63	1.45324e-11	1.58113e-09	comp53516_c0_seq1|comp53516_c0_seq2|comp53516_c0_seq3|comp53516_c0_seq4|comp53516_c0_seq5|comp53516_c0_seq6|comp53516_c0_seq7|comp53516_c0_seq8	http://amigo.geneontology.org/cgi-bin/amigo/term_details?term=GO:0043086
transcription from plastid promoter	GO:0042793	8	65	1.82796e-11	1.65735e-09	comp53516_c0_seq1|comp53516_c0_seq2|comp53516_c0_seq3|comp53516_c0_seq4|comp53516_c0_seq5|comp53516_c0_seq6|comp53516_c0_seq7|comp53516_c0_seq8	http://amigo.geneontology.org/cgi-bin/amigo/term_details?term=GO:0042793
negative regulation of molecular function	GO:0044092	8	72	3.88101e-11	3.0161e-09	comp53516_c0_seq1|comp53516_c0_seq2|comp53516_c0_seq3|comp53516_c0_seq4|comp53516_c0_seq5|comp53516_c0_seq6|comp53516_c0_seq7|comp53516_c0_seq8	http://amigo.geneontology.org/cgi-bin/amigo/term_details?term=GO:0044092
shoot system morphogenesis	GO:0010016	13	438	2.41306e-10	1.60074e-08	comp53563_c0_seq1|comp53563_c0_seq3|comp53516_c0_seq1|comp53516_c0_seq2|comp53516_c0_seq3|comp53516_c0_seq4|comp53516_c0_seq5|comp53516_c0_seq6|comp53516_c0_seq7|comp53516_c0_seq8|comp34491_c0_seq3|comp34491_c0_seq2|comp34491_c0_seq1	http://amigo.geneontology.org/cgi-bin/amigo/term_details?term=GO:0010016
chloroplast relocation	GO:0009902	8	96	3.26927e-10	1.60074e-08	comp53516_c0_seq1|comp53516_c0_seq2|comp53516_c0_seq3|comp53516_c0_seq4|comp53516_c0_seq5|comp53516_c0_seq6|comp53516_c0_seq7|comp53516_c0_seq8	http://amigo.geneontology.org/cgi-bin/amigo/term_details?term=GO:0009902
establishment of plastid localization	GO:0051667	8	96	3.26927e-10	1.60074e-08	comp53516_c0_seq1|comp53516_c0_seq2|comp53516_c0_seq3|comp53516_c0_seq4|comp53516_c0_seq5|comp53516_c0_seq6|comp53516_c0_seq7|comp53516_c0_seq8	http://amigo.geneontology.org/cgi-bin/amigo/term_details?term=GO:0051667
plastid localization	GO:0051644	8	97	3.53104e-10	1.60074e-08	comp53516_c0_seq1|comp53516_c0_seq2|comp53516_c0_seq3|comp53516_c0_seq4|comp53516_c0_seq5|comp53516_c0_seq6|comp53516_c0_seq7|comp53516_c0_seq8	http://amigo.geneontology.org/cgi-bin/amigo/term_details?term=GO:0051644
chloroplast localization	GO:0019750	8	97	3.53104e-10	1.60074e-08	comp53516_c0_seq1|comp53516_c0_seq2|comp53516_c0_seq3|comp53516_c0_seq4|comp53516_c0_seq5|comp53516_c0_seq6|comp53516_c0_seq7|comp53516_c0_seq8	http://amigo.geneontology.org/cgi-bin/amigo/term_details?term=GO:0019750
establishment of organelle localization	GO:0051656	8	109	8.40874e-10	3.51873e-08	comp53516_c0_seq1|comp53516_c0_seq2|comp53516_c0_seq3|comp53516_c0_seq4|comp53516_c0_seq5|comp53516_c0_seq6|comp53516_c0_seq7|comp53516_c0_seq8	http://amigo.geneontology.org/cgi-bin/amigo/term_details?term=GO:0051656
leaf development	GO:0048366	12	421	1.8212e-09	7.07665e-08	comp25256_c0_seq1|comp53516_c0_seq1|comp53516_c0_seq2|comp53516_c0_seq3|comp53516_c0_seq4|comp53516_c0_seq5|comp53516_c0_seq6|comp53516_c0_seq7|comp53516_c0_seq8|comp34491_c0_seq3|comp34491_c0_seq2|comp34491_c0_seq1	http://amigo.geneontology.org/cgi-bin/amigo/term_details?term=GO:0048366
regulation of protein dephosphorylation	GO:0035304	8	128	2.7819e-09	1.0089e-07	comp53516_c0_seq1|comp53516_c0_seq2|comp53516_c0_seq3|comp53516_c0_seq4|comp53516_c0_seq5|comp53516_c0_seq6|comp53516_c0_seq7|comp53516_c0_seq8	http://amigo.geneontology.org/cgi-bin/amigo/term_details?term=GO:0035304
regulation of dephosphorylation	GO:0035303	8	135	4.13528e-09	1.40599e-07	comp53516_c0_seq1|comp53516_c0_seq2|comp53516_c0_seq3|comp53516_c0_seq4|comp53516_c0_seq5|comp53516_c0_seq6|comp53516_c0_seq7|comp53516_c0_seq8	http://amigo.geneontology.org/cgi-bin/amigo/term_details?term=GO:0035303
photosystem II assembly	GO:0010207	8	146	7.40728e-09	2.37033e-07	comp53516_c0_seq1|comp53516_c0_seq2|comp53516_c0_seq3|comp53516_c0_seq4|comp53516_c0_seq5|comp53516_c0_seq6|comp53516_c0_seq7|comp53516_c0_seq8	http://amigo.geneontology.org/cgi-bin/amigo/term_details?term=GO:0010207
regulation of translation	GO:0006417	8	151	9.5151e-09	2.87568e-07	comp53516_c0_seq1|comp53516_c0_seq2|comp53516_c0_seq3|comp53516_c0_seq4|comp53516_c0_seq5|comp53516_c0_seq6|comp53516_c0_seq7|comp53516_c0_seq8	http://amigo.geneontology.org/cgi-bin/amigo/term_details?term=GO:0006417
organelle localization	GO:0051640	8	153	1.04929e-08	3.00428e-07	comp53516_c0_seq1|comp53516_c0_seq2|comp53516_c0_seq3|comp53516_c0_seq4|comp53516_c0_seq5|comp53516_c0_seq6|comp53516_c0_seq7|comp53516_c0_seq8	http://amigo.geneontology.org/cgi-bin/amigo/term_details?term=GO:0051640
organ development	GO:0048513	20	1693	2.97149e-08	8.08246e-07	comp53563_c0_seq1|comp53563_c0_seq3|comp55236_c2_seq2|comp52316_c0_seq1|comp25256_c0_seq1|comp55236_c2_seq1|comp51002_c0_seq1|comp52316_c0_seq3|comp52316_c0_seq2|comp53516_c0_seq1|comp53516_c0_seq2|comp53516_c0_seq3|comp53516_c0_seq4|comp53516_c0_seq5|comp53516_c0_seq6|comp53516_c0_seq7|comp53516_c0_seq8|comp34491_c0_seq3|comp34491_c0_seq2|comp34491_c0_seq1	http://amigo.geneontology.org/cgi-bin/amigo/term_details?term=GO:0048513
plastid membrane organization	GO:0009668	8	186	4.4681e-08	1.10484e-06	comp53516_c0_seq1|comp53516_c0_seq2|comp53516_c0_seq3|comp53516_c0_seq4|comp53516_c0_seq5|comp53516_c0_seq6|comp53516_c0_seq7|comp53516_c0_seq8	http://amigo.geneontology.org/cgi-bin/amigo/term_details?term=GO:0009668
thylakoid membrane organization	GO:0010027	8	186	4.4681e-08	1.10484e-06	comp53516_c0_seq1|comp53516_c0_seq2|comp53516_c0_seq3|comp53516_c0_seq4|comp53516_c0_seq5|comp53516_c0_seq6|comp53516_c0_seq7|comp53516_c0_seq8	http://amigo.geneontology.org/cgi-bin/amigo/term_details?term=GO:0010027
phyllome development	GO:0048827	14	835	5.77621e-08	1.3662e-06	comp53563_c0_seq1|comp53563_c0_seq3|comp25256_c0_seq1|comp53516_c0_seq1|comp53516_c0_seq2|comp53516_c0_seq3|comp53516_c0_seq4|comp53516_c0_seq5|comp53516_c0_seq6|comp53516_c0_seq7|comp53516_c0_seq8|comp34491_c0_seq3|comp34491_c0_seq2|comp34491_c0_seq1	http://amigo.geneontology.org/cgi-bin/amigo/term_details?term=GO:0048827
protein dephosphorylation	GO:0006470	8	200	7.6394e-08	1.7316e-06	comp53516_c0_seq1|comp53516_c0_seq2|comp53516_c0_seq3|comp53516_c0_seq4|comp53516_c0_seq5|comp53516_c0_seq6|comp53516_c0_seq7|comp53516_c0_seq8	http://amigo.geneontology.org/cgi-bin/amigo/term_details?term=GO:0006470
mRNA processing	GO:0006397	9	290	9.56067e-08	2.0804e-06	comp48078_c0_seq1|comp53516_c0_seq1|comp53516_c0_seq2|comp53516_c0_seq3|comp53516_c0_seq4|comp53516_c0_seq5|comp53516_c0_seq6|comp53516_c0_seq7|comp53516_c0_seq8	http://amigo.geneontology.org/cgi-bin/amigo/term_details?term=GO:0006397
organ morphogenesis	GO:0009887	11	507	1.25612e-07	2.6282e-06	comp53516_c0_seq1|comp53516_c0_seq2|comp53516_c0_seq3|comp53516_c0_seq4|comp53516_c0_seq5|comp53516_c0_seq6|comp53516_c0_seq7|comp53516_c0_seq8|comp34491_c0_seq3|comp34491_c0_seq2|comp34491_c0_seq1	http://amigo.geneontology.org/cgi-bin/amigo/term_details?term=GO:0009887
regulation of phosphate metabolic process	GO:0019220	8	224	1.76013e-07	3.41967e-06	comp53516_c0_seq1|comp53516_c0_seq2|comp53516_c0_seq3|comp53516_c0_seq4|comp53516_c0_seq5|comp53516_c0_seq6|comp53516_c0_seq7|comp53516_c0_seq8	http://amigo.geneontology.org/cgi-bin/amigo/term_details?term=GO:0019220
regulation of phosphorus metabolic process	GO:0051174	8	224	1.76013e-07	3.41967e-06	comp53516_c0_seq1|comp53516_c0_seq2|comp53516_c0_seq3|comp53516_c0_seq4|comp53516_c0_seq5|comp53516_c0_seq6|comp53516_c0_seq7|comp53516_c0_seq8	http://amigo.geneontology.org/cgi-bin/amigo/term_details?term=GO:0051174
chloroplast organization	GO:0009658	8	227	1.9408e-07	3.63474e-06	comp53516_c0_seq1|comp53516_c0_seq2|comp53516_c0_seq3|comp53516_c0_seq4|comp53516_c0_seq5|comp53516_c0_seq6|comp53516_c0_seq7|comp53516_c0_seq8	http://amigo.geneontology.org/cgi-bin/amigo/term_details?term=GO:0009658
regulation of protein modification process	GO:0031399	8	228	2.00445e-07	3.63474e-06	comp53516_c0_seq1|comp53516_c0_seq2|comp53516_c0_seq3|comp53516_c0_seq4|comp53516_c0_seq5|comp53516_c0_seq6|comp53516_c0_seq7|comp53516_c0_seq8	http://amigo.geneontology.org/cgi-bin/amigo/term_details?term=GO:0031399
dephosphorylation	GO:0016311	8	239	2.83163e-07	4.96905e-06	comp53516_c0_seq1|comp53516_c0_seq2|comp53516_c0_seq3|comp53516_c0_seq4|comp53516_c0_seq5|comp53516_c0_seq6|comp53516_c0_seq7|comp53516_c0_seq8	http://amigo.geneontology.org/cgi-bin/amigo/term_details?term=GO:0016311
regulation of catalytic activity	GO:0050790	8	250	3.93534e-07	6.29654e-06	comp53516_c0_seq1|comp53516_c0_seq2|comp53516_c0_seq3|comp53516_c0_seq4|comp53516_c0_seq5|comp53516_c0_seq6|comp53516_c0_seq7|comp53516_c0_seq8	http://amigo.geneontology.org/cgi-bin/amigo/term_details?term=GO:0050790
photosynthesis, light reaction	GO:0019684	8	272	7.2764e-07	1.13096e-05	comp53516_c0_seq1|comp53516_c0_seq2|comp53516_c0_seq3|comp53516_c0_seq4|comp53516_c0_seq5|comp53516_c0_seq6|comp53516_c0_seq7|comp53516_c0_seq8	http://amigo.geneontology.org/cgi-bin/amigo/term_details?term=GO:0019684
negative regulation of macromolecule metabolic process	GO:0010605	11	615	8.03602e-07	1.21433e-05	comp52316_c0_seq1|comp52316_c0_seq3|comp52316_c0_seq2|comp53516_c0_seq1|comp53516_c0_seq2|comp53516_c0_seq3|comp53516_c0_seq4|comp53516_c0_seq5|comp53516_c0_seq6|comp53516_c0_seq7|comp53516_c0_seq8	http://amigo.geneontology.org/cgi-bin/amigo/term_details?term=GO:0010605
regulation of molecular function	GO:0065009	8	295	1.31056e-06	1.86202e-05	comp53516_c0_seq1|comp53516_c0_seq2|comp53516_c0_seq3|comp53516_c0_seq4|comp53516_c0_seq5|comp53516_c0_seq6|comp53516_c0_seq7|comp53516_c0_seq8	http://amigo.geneontology.org/cgi-bin/amigo/term_details?term=GO:0065009
spermine metabolic process	GO:0008215	3	6	1.31539e-06	1.86202e-05	comp52316_c0_seq1|comp52316_c0_seq3|comp52316_c0_seq2	http://amigo.geneontology.org/cgi-bin/amigo/term_details?term=GO:0008215
negative regulation of metabolic process	GO:0009892	11	651	1.37635e-06	1.86202e-05	comp52316_c0_seq1|comp52316_c0_seq3|comp52316_c0_seq2|comp53516_c0_seq1|comp53516_c0_seq2|comp53516_c0_seq3|comp53516_c0_seq4|comp53516_c0_seq5|comp53516_c0_seq6|comp53516_c0_seq7|comp53516_c0_seq8	http://amigo.geneontology.org/cgi-bin/amigo/term_details?term=GO:0009892
membrane organization	GO:0061024	12	792	1.40336e-06	1.86202e-05	comp59193_c0_seq1|comp52316_c0_seq1|comp52316_c0_seq3|comp52316_c0_seq2|comp53516_c0_seq1|comp53516_c0_seq2|comp53516_c0_seq3|comp53516_c0_seq4|comp53516_c0_seq5|comp53516_c0_seq6|comp53516_c0_seq7|comp53516_c0_seq8	http://amigo.geneontology.org/cgi-bin/amigo/term_details?term=GO:0061024
rRNA processing	GO:0006364	8	299	1.44449e-06	1.87095e-05	comp53516_c0_seq1|comp53516_c0_seq2|comp53516_c0_seq3|comp53516_c0_seq4|comp53516_c0_seq5|comp53516_c0_seq6|comp53516_c0_seq7|comp53516_c0_seq8	http://amigo.geneontology.org/cgi-bin/amigo/term_details?term=GO:0006364
rRNA metabolic process	GO:0016072	8	303	1.58989e-06	2.0114e-05	comp53516_c0_seq1|comp53516_c0_seq2|comp53516_c0_seq3|comp53516_c0_seq4|comp53516_c0_seq5|comp53516_c0_seq6|comp53516_c0_seq7|comp53516_c0_seq8	http://amigo.geneontology.org/cgi-bin/amigo/term_details?term=GO:0016072
posttranscriptional regulation of gene expression	GO:0010608	8	334	3.20146e-06	3.95817e-05	comp53516_c0_seq1|comp53516_c0_seq2|comp53516_c0_seq3|comp53516_c0_seq4|comp53516_c0_seq5|comp53516_c0_seq6|comp53516_c0_seq7|comp53516_c0_seq8	http://amigo.geneontology.org/cgi-bin/amigo/term_details?term=GO:0010608
shoot system development	GO:0048367	15	1357	3.33053e-06	4.02624e-05	comp53563_c0_seq1|comp53563_c0_seq3|comp25256_c0_seq1|comp51002_c0_seq1|comp53516_c0_seq1|comp53516_c0_seq2|comp53516_c0_seq3|comp53516_c0_seq4|comp53516_c0_seq5|comp53516_c0_seq6|comp53516_c0_seq7|comp53516_c0_seq8|comp34491_c0_seq3|comp34491_c0_seq2|comp34491_c0_seq1	http://amigo.geneontology.org/cgi-bin/amigo/term_details?term=GO:0048367
mRNA metabolic process	GO:0016071	9	478	5.3102e-06	6.27988e-05	comp48078_c0_seq1|comp53516_c0_seq1|comp53516_c0_seq2|comp53516_c0_seq3|comp53516_c0_seq4|comp53516_c0_seq5|comp53516_c0_seq6|comp53516_c0_seq7|comp53516_c0_seq8	http://amigo.geneontology.org/cgi-bin/amigo/term_details?term=GO:0016071
photosynthesis	GO:0015979	8	360	5.46444e-06	6.3248e-05	comp53516_c0_seq1|comp53516_c0_seq2|comp53516_c0_seq3|comp53516_c0_seq4|comp53516_c0_seq5|comp53516_c0_seq6|comp53516_c0_seq7|comp53516_c0_seq8	http://amigo.geneontology.org/cgi-bin/amigo/term_details?term=GO:0015979
ncRNA processing	GO:0034470	8	376	7.43842e-06	8.43021e-05	comp53516_c0_seq1|comp53516_c0_seq2|comp53516_c0_seq3|comp53516_c0_seq4|comp53516_c0_seq5|comp53516_c0_seq6|comp53516_c0_seq7|comp53516_c0_seq8	http://amigo.geneontology.org/cgi-bin/amigo/term_details?term=GO:0034470
plastid organization	GO:0009657	8	379	7.86854e-06	8.73568e-05	comp53516_c0_seq1|comp53516_c0_seq2|comp53516_c0_seq3|comp53516_c0_seq4|comp53516_c0_seq5|comp53516_c0_seq6|comp53516_c0_seq7|comp53516_c0_seq8	http://amigo.geneontology.org/cgi-bin/amigo/term_details?term=GO:0009657
spermidine biosynthetic process	GO:0008295	3	13	8.65448e-06	9.41608e-05	comp52316_c0_seq1|comp52316_c0_seq3|comp52316_c0_seq2	http://amigo.geneontology.org/cgi-bin/amigo/term_details?term=GO:0008295
negative regulation of RNA metabolic process	GO:0051253	8	386	8.95445e-06	9.55141e-05	comp53516_c0_seq1|comp53516_c0_seq2|comp53516_c0_seq3|comp53516_c0_seq4|comp53516_c0_seq5|comp53516_c0_seq6|comp53516_c0_seq7|comp53516_c0_seq8	http://amigo.geneontology.org/cgi-bin/amigo/term_details?term=GO:0051253
system development	GO:0048731	21	2693	9.24561e-06	9.67233e-05	comp53563_c0_seq1|comp53563_c0_seq3|comp55236_c2_seq2|comp52316_c0_seq1|comp25256_c0_seq1|comp55236_c2_seq1|comp51002_c0_seq1|comp52316_c0_seq3|comp52316_c0_seq2|comp47831_c0_seq1|comp53516_c0_seq1|comp53516_c0_seq2|comp53516_c0_seq3|comp53516_c0_seq4|comp53516_c0_seq5|comp53516_c0_seq6|comp53516_c0_seq7|comp53516_c0_seq8|comp34491_c0_seq3|comp34491_c0_seq2|comp34491_c0_seq1	http://amigo.geneontology.org/cgi-bin/amigo/term_details?term=GO:0048731
negative regulation of nucleobase-containing compound metabolic process	GO:0045934	8	400	1.15086e-05	0.000118126	comp53516_c0_seq1|comp53516_c0_seq2|comp53516_c0_seq3|comp53516_c0_seq4|comp53516_c0_seq5|comp53516_c0_seq6|comp53516_c0_seq7|comp53516_c0_seq8	http://amigo.geneontology.org/cgi-bin/amigo/term_details?term=GO:0045934
negative regulation of nitrogen compound metabolic process	GO:0051172	8	405	1.2558e-05	0.00012651	comp53516_c0_seq1|comp53516_c0_seq2|comp53516_c0_seq3|comp53516_c0_seq4|comp53516_c0_seq5|comp53516_c0_seq6|comp53516_c0_seq7|comp53516_c0_seq8	http://amigo.geneontology.org/cgi-bin/amigo/term_details?term=GO:0051172
spermidine metabolic process	GO:0008216	3	16	1.48911e-05	0.000144656	comp52316_c0_seq1|comp52316_c0_seq3|comp52316_c0_seq2	http://amigo.geneontology.org/cgi-bin/amigo/term_details?term=GO:0008216
polyamine biosynthetic process	GO:0006596	3	16	1.48911e-05	0.000144656	comp52316_c0_seq1|comp52316_c0_seq3|comp52316_c0_seq2	http://amigo.geneontology.org/cgi-bin/amigo/term_details?term=GO:0006596
ribosome biogenesis	GO:0042254	8	429	1.87868e-05	0.000179298	comp53516_c0_seq1|comp53516_c0_seq2|comp53516_c0_seq3|comp53516_c0_seq4|comp53516_c0_seq5|comp53516_c0_seq6|comp53516_c0_seq7|comp53516_c0_seq8	http://amigo.geneontology.org/cgi-bin/amigo/term_details?term=GO:0042254
regulation of cellular protein metabolic process	GO:0032268	8	438	2.17092e-05	0.000203617	comp53516_c0_seq1|comp53516_c0_seq2|comp53516_c0_seq3|comp53516_c0_seq4|comp53516_c0_seq5|comp53516_c0_seq6|comp53516_c0_seq7|comp53516_c0_seq8	http://amigo.geneontology.org/cgi-bin/amigo/term_details?term=GO:0032268
positive regulation of nucleic acid-templated transcription	GO:1903508	8	445	2.42374e-05	0.00021615	comp53516_c0_seq1|comp53516_c0_seq2|comp53516_c0_seq3|comp53516_c0_seq4|comp53516_c0_seq5|comp53516_c0_seq6|comp53516_c0_seq7|comp53516_c0_seq8	http://amigo.geneontology.org/cgi-bin/amigo/term_details?term=GO:1903508
positive regulation of transcription, DNA-templated	GO:0045893	8	445	2.42374e-05	0.00021615	comp53516_c0_seq1|comp53516_c0_seq2|comp53516_c0_seq3|comp53516_c0_seq4|comp53516_c0_seq5|comp53516_c0_seq6|comp53516_c0_seq7|comp53516_c0_seq8	http://amigo.geneontology.org/cgi-bin/amigo/term_details?term=GO:0045893
positive regulation of RNA biosynthetic process	GO:1902680	8	445	2.42374e-05	0.00021615	comp53516_c0_seq1|comp53516_c0_seq2|comp53516_c0_seq3|comp53516_c0_seq4|comp53516_c0_seq5|comp53516_c0_seq6|comp53516_c0_seq7|comp53516_c0_seq8	http://amigo.geneontology.org/cgi-bin/amigo/term_details?term=GO:1902680
positive regulation of RNA metabolic process	GO:0051254	8	447	2.50034e-05	0.000219275	comp53516_c0_seq1|comp53516_c0_seq2|comp53516_c0_seq3|comp53516_c0_seq4|comp53516_c0_seq5|comp53516_c0_seq6|comp53516_c0_seq7|comp53516_c0_seq8	http://amigo.geneontology.org/cgi-bin/amigo/term_details?term=GO:0051254
regulation of protein metabolic process	GO:0051246	8	448	2.5394e-05	0.000219275	comp53516_c0_seq1|comp53516_c0_seq2|comp53516_c0_seq3|comp53516_c0_seq4|comp53516_c0_seq5|comp53516_c0_seq6|comp53516_c0_seq7|comp53516_c0_seq8	http://amigo.geneontology.org/cgi-bin/amigo/term_details?term=GO:0051246
positive regulation of nucleobase-containing compound metabolic process	GO:0045935	8	459	3.00381e-05	0.000255324	comp53516_c0_seq1|comp53516_c0_seq2|comp53516_c0_seq3|comp53516_c0_seq4|comp53516_c0_seq5|comp53516_c0_seq6|comp53516_c0_seq7|comp53516_c0_seq8	http://amigo.geneontology.org/cgi-bin/amigo/term_details?term=GO:0045935
positive regulation of nitrogen compound metabolic process	GO:0051173	8	464	3.23726e-05	0.000270934	comp53516_c0_seq1|comp53516_c0_seq2|comp53516_c0_seq3|comp53516_c0_seq4|comp53516_c0_seq5|comp53516_c0_seq6|comp53516_c0_seq7|comp53516_c0_seq8	http://amigo.geneontology.org/cgi-bin/amigo/term_details?term=GO:0051173
ncRNA metabolic process	GO:0034660	8	467	3.38446e-05	0.000278962	comp53516_c0_seq1|comp53516_c0_seq2|comp53516_c0_seq3|comp53516_c0_seq4|comp53516_c0_seq5|comp53516_c0_seq6|comp53516_c0_seq7|comp53516_c0_seq8	http://amigo.geneontology.org/cgi-bin/amigo/term_details?term=GO:0034660
RNA binding	GO:0003723	11	928	3.52212e-05	0.000285975	comp55236_c2_seq1|comp48078_c0_seq1|comp55236_c2_seq2|comp53516_c0_seq1|comp53516_c0_seq2|comp53516_c0_seq3|comp53516_c0_seq4|comp53516_c0_seq5|comp53516_c0_seq6|comp53516_c0_seq7|comp53516_c0_seq8	http://amigo.geneontology.org/cgi-bin/amigo/term_details?term=GO:0003723
positive regulation of gene expression	GO:0010628	8	477	3.91616e-05	0.000313293	comp53516_c0_seq1|comp53516_c0_seq2|comp53516_c0_seq3|comp53516_c0_seq4|comp53516_c0_seq5|comp53516_c0_seq6|comp53516_c0_seq7|comp53516_c0_seq8	http://amigo.geneontology.org/cgi-bin/amigo/term_details?term=GO:0010628
positive regulation of macromolecule biosynthetic process	GO:0010557	8	479	4.03044e-05	0.000317762	comp53516_c0_seq1|comp53516_c0_seq2|comp53516_c0_seq3|comp53516_c0_seq4|comp53516_c0_seq5|comp53516_c0_seq6|comp53516_c0_seq7|comp53516_c0_seq8	http://amigo.geneontology.org/cgi-bin/amigo/term_details?term=GO:0010557
auxin-activated signaling pathway	GO:0009734	5	145	4.3614e-05	0.000338943	comp34491_c0_seq1|comp34491_c0_seq3|comp34491_c0_seq2|comp55236_c2_seq1|comp55236_c2_seq2	http://amigo.geneontology.org/cgi-bin/amigo/term_details?term=GO:0009734
ribonucleoprotein complex biogenesis	GO:0022613	8	486	4.45259e-05	0.000341156	comp53516_c0_seq1|comp53516_c0_seq2|comp53516_c0_seq3|comp53516_c0_seq4|comp53516_c0_seq5|comp53516_c0_seq6|comp53516_c0_seq7|comp53516_c0_seq8	http://amigo.geneontology.org/cgi-bin/amigo/term_details?term=GO:0022613
positive regulation of cellular biosynthetic process	GO:0031328	8	487	4.5158e-05	0.000341194	comp53516_c0_seq1|comp53516_c0_seq2|comp53516_c0_seq3|comp53516_c0_seq4|comp53516_c0_seq5|comp53516_c0_seq6|comp53516_c0_seq7|comp53516_c0_seq8	http://amigo.geneontology.org/cgi-bin/amigo/term_details?term=GO:0031328
negative regulation of cellular metabolic process	GO:0031324	8	497	5.19008e-05	0.000386767	comp53516_c0_seq1|comp53516_c0_seq2|comp53516_c0_seq3|comp53516_c0_seq4|comp53516_c0_seq5|comp53516_c0_seq6|comp53516_c0_seq7|comp53516_c0_seq8	http://amigo.geneontology.org/cgi-bin/amigo/term_details?term=GO:0031324
leaf vascular tissue pattern formation	GO:0010305	3	26	5.51074e-05	0.000399713	comp34491_c0_seq1|comp34491_c0_seq3|comp34491_c0_seq2	http://amigo.geneontology.org/cgi-bin/amigo/term_details?term=GO:0010305
regulation of auxin mediated signaling pathway	GO:0010928	3	26	5.51074e-05	0.000399713	comp34491_c0_seq1|comp34491_c0_seq3|comp34491_c0_seq2	http://amigo.geneontology.org/cgi-bin/amigo/term_details?term=GO:0010928
cellular response to auxin stimulus	GO:0071365	5	155	5.92395e-05	0.00042403	comp34491_c0_seq1|comp34491_c0_seq3|comp34491_c0_seq2|comp55236_c2_seq1|comp55236_c2_seq2	http://amigo.geneontology.org/cgi-bin/amigo/term_details?term=GO:0071365
positive regulation of macromolecule metabolic process	GO:0010604	8	508	6.02652e-05	0.00042577	comp53516_c0_seq1|comp53516_c0_seq2|comp53516_c0_seq3|comp53516_c0_seq4|comp53516_c0_seq5|comp53516_c0_seq6|comp53516_c0_seq7|comp53516_c0_seq8	http://amigo.geneontology.org/cgi-bin/amigo/term_details?term=GO:0010604
positive regulation of cellular metabolic process	GO:0031325	8	518	6.88133e-05	0.000479928	comp53516_c0_seq1|comp53516_c0_seq2|comp53516_c0_seq3|comp53516_c0_seq4|comp53516_c0_seq5|comp53516_c0_seq6|comp53516_c0_seq7|comp53516_c0_seq8	http://amigo.geneontology.org/cgi-bin/amigo/term_details?term=GO:0031325
RNA processing	GO:0006396	9	671	7.12237e-05	0.000490452	comp48078_c0_seq1|comp53516_c0_seq1|comp53516_c0_seq2|comp53516_c0_seq3|comp53516_c0_seq4|comp53516_c0_seq5|comp53516_c0_seq6|comp53516_c0_seq7|comp53516_c0_seq8	http://amigo.geneontology.org/cgi-bin/amigo/term_details?term=GO:0006396
miRNA binding	GO:0035198	2	5	0.000131374	0.000893344	comp55236_c2_seq1|comp55236_c2_seq2	http://amigo.geneontology.org/cgi-bin/amigo/term_details?term=GO:0035198
vacuolar membrane	GO:0005774	8	574	0.000137429	0.000922385	comp53516_c0_seq1|comp53516_c0_seq2|comp53516_c0_seq3|comp53516_c0_seq4|comp53516_c0_seq5|comp53516_c0_seq6|comp53516_c0_seq7|comp53516_c0_seq8	http://amigo.geneontology.org/cgi-bin/amigo/term_details?term=GO:0005774
vacuolar part	GO:0044437	8	575	0.000139036	0.000922385	comp53516_c0_seq1|comp53516_c0_seq2|comp53516_c0_seq3|comp53516_c0_seq4|comp53516_c0_seq5|comp53516_c0_seq6|comp53516_c0_seq7|comp53516_c0_seq8	http://amigo.geneontology.org/cgi-bin/amigo/term_details?term=GO:0044437
multicellular organismal development	GO:0007275	22	3517	0.000140741	0.000922447	comp53563_c0_seq1|comp53563_c0_seq3|comp55236_c2_seq1|comp55236_c2_seq2|comp34491_c0_seq1|comp25256_c0_seq1|comp52316_c0_seq1|comp52316_c0_seq3|comp52316_c0_seq2|comp47831_c0_seq1|comp48078_c0_seq1|comp53516_c0_seq1|comp53516_c0_seq2|comp53516_c0_seq3|comp53516_c0_seq4|comp53516_c0_seq5|comp53516_c0_seq6|comp53516_c0_seq7|comp53516_c0_seq8|comp34491_c0_seq3|comp34491_c0_seq2|comp51002_c0_seq1	http://amigo.geneontology.org/cgi-bin/amigo/term_details?term=GO:0007275
polyamine catabolic process	GO:0006598	3	37	0.00014596	0.000945263	comp52316_c0_seq1|comp52316_c0_seq3|comp52316_c0_seq2	http://amigo.geneontology.org/cgi-bin/amigo/term_details?term=GO:0006598
generation of precursor metabolites and energy	GO:0006091	8	582	0.000150725	0.000964639	comp53516_c0_seq1|comp53516_c0_seq2|comp53516_c0_seq3|comp53516_c0_seq4|comp53516_c0_seq5|comp53516_c0_seq6|comp53516_c0_seq7|comp53516_c0_seq8	http://amigo.geneontology.org/cgi-bin/amigo/term_details?term=GO:0006091
cellular protein complex assembly	GO:0043623	8	585	0.000155976	0.000973369	comp53516_c0_seq1|comp53516_c0_seq2|comp53516_c0_seq3|comp53516_c0_seq4|comp53516_c0_seq5|comp53516_c0_seq6|comp53516_c0_seq7|comp53516_c0_seq8	http://amigo.geneontology.org/cgi-bin/amigo/term_details?term=GO:0043623
positive regulation of biosynthetic process	GO:0009891	8	585	0.000155976	0.000973369	comp53516_c0_seq1|comp53516_c0_seq2|comp53516_c0_seq3|comp53516_c0_seq4|comp53516_c0_seq5|comp53516_c0_seq6|comp53516_c0_seq7|comp53516_c0_seq8	http://amigo.geneontology.org/cgi-bin/amigo/term_details?term=GO:0009891
single-multicellular organism process	GO:0044707	22	3546	0.000157457	0.000973369	comp53563_c0_seq1|comp53563_c0_seq3|comp55236_c2_seq1|comp55236_c2_seq2|comp34491_c0_seq1|comp25256_c0_seq1|comp52316_c0_seq1|comp52316_c0_seq3|comp52316_c0_seq2|comp47831_c0_seq1|comp48078_c0_seq1|comp53516_c0_seq1|comp53516_c0_seq2|comp53516_c0_seq3|comp53516_c0_seq4|comp53516_c0_seq5|comp53516_c0_seq6|comp53516_c0_seq7|comp53516_c0_seq8|comp34491_c0_seq3|comp34491_c0_seq2|comp51002_c0_seq1	http://amigo.geneontology.org/cgi-bin/amigo/term_details?term=GO:0044707
chloroplast envelope	GO:0009941	8	594	0.00017264	0.00105524	comp53516_c0_seq1|comp53516_c0_seq2|comp53516_c0_seq3|comp53516_c0_seq4|comp53516_c0_seq5|comp53516_c0_seq6|comp53516_c0_seq7|comp53516_c0_seq8	http://amigo.geneontology.org/cgi-bin/amigo/term_details?term=GO:0009941
anatomical structure development	GO:0048856	22	3580	0.00017927	0.001072	comp53563_c0_seq1|comp53563_c0_seq3|comp55236_c2_seq1|comp55236_c2_seq2|comp34491_c0_seq1|comp25256_c0_seq1|comp52316_c0_seq1|comp52316_c0_seq3|comp52316_c0_seq2|comp47831_c0_seq1|comp48078_c0_seq1|comp53516_c0_seq1|comp53516_c0_seq2|comp53516_c0_seq3|comp53516_c0_seq4|comp53516_c0_seq5|comp53516_c0_seq6|comp53516_c0_seq7|comp53516_c0_seq8|comp34491_c0_seq3|comp34491_c0_seq2|comp51002_c0_seq1	http://amigo.geneontology.org/cgi-bin/amigo/term_details?term=GO:0048856
cellular biogenic amine biosynthetic process	GO:0042401	3	40	0.000181294	0.001072	comp52316_c0_seq1|comp52316_c0_seq3|comp52316_c0_seq2	http://amigo.geneontology.org/cgi-bin/amigo/term_details?term=GO:0042401
amine biosynthetic process	GO:0009309	3	40	0.000181294	0.001072	comp52316_c0_seq1|comp52316_c0_seq3|comp52316_c0_seq2	http://amigo.geneontology.org/cgi-bin/amigo/term_details?term=GO:0009309
purine nucleoside metabolic process	GO:0042278	4	109	0.000205791	0.00120377	comp43126_c0_seq1|comp52316_c0_seq1|comp52316_c0_seq3|comp52316_c0_seq2	http://amigo.geneontology.org/cgi-bin/amigo/term_details?term=GO:0042278
plastid envelope	GO:0009526	8	611	0.000208111	0.00120439	comp53516_c0_seq1|comp53516_c0_seq2|comp53516_c0_seq3|comp53516_c0_seq4|comp53516_c0_seq5|comp53516_c0_seq6|comp53516_c0_seq7|comp53516_c0_seq8	http://amigo.geneontology.org/cgi-bin/amigo/term_details?term=GO:0009526
ammonium ion metabolic process	GO:0097164	3	43	0.00022175	0.00126981	comp52316_c0_seq1|comp52316_c0_seq3|comp52316_c0_seq2	http://amigo.geneontology.org/cgi-bin/amigo/term_details?term=GO:0097164
single-organism membrane organization	GO:0044802	8	628	0.000249347	0.00141297	comp53516_c0_seq1|comp53516_c0_seq2|comp53516_c0_seq3|comp53516_c0_seq4|comp53516_c0_seq5|comp53516_c0_seq6|comp53516_c0_seq7|comp53516_c0_seq8	http://amigo.geneontology.org/cgi-bin/amigo/term_details?term=GO:0044802
viral process	GO:0016032	3	51	0.000356949	0.00197809	comp52316_c0_seq1|comp52316_c0_seq3|comp52316_c0_seq2	http://amigo.geneontology.org/cgi-bin/amigo/term_details?term=GO:0016032
multicellular organismal process	GO:0032501	22	3772	0.000359984	0.00197809	comp53563_c0_seq1|comp53563_c0_seq3|comp55236_c2_seq1|comp55236_c2_seq2|comp34491_c0_seq1|comp25256_c0_seq1|comp52316_c0_seq1|comp52316_c0_seq3|comp52316_c0_seq2|comp47831_c0_seq1|comp48078_c0_seq1|comp53516_c0_seq1|comp53516_c0_seq2|comp53516_c0_seq3|comp53516_c0_seq4|comp53516_c0_seq5|comp53516_c0_seq6|comp53516_c0_seq7|comp53516_c0_seq8|comp34491_c0_seq3|comp34491_c0_seq2|comp51002_c0_seq1	http://amigo.geneontology.org/cgi-bin/amigo/term_details?term=GO:0032501
translation	GO:0006412	8	672	0.00038789	0.00211012	comp53516_c0_seq1|comp53516_c0_seq2|comp53516_c0_seq3|comp53516_c0_seq4|comp53516_c0_seq5|comp53516_c0_seq6|comp53516_c0_seq7|comp53516_c0_seq8	http://amigo.geneontology.org/cgi-bin/amigo/term_details?term=GO:0006412
coumarin biosynthetic process	GO:0009805	3	53	0.000397422	0.00214057	comp52316_c0_seq1|comp52316_c0_seq3|comp52316_c0_seq2	http://amigo.geneontology.org/cgi-bin/amigo/term_details?term=GO:0009805
negative regulation of biological process	GO:0048519	11	1239	0.000412823	0.00220172	comp52316_c0_seq1|comp52316_c0_seq3|comp52316_c0_seq2|comp53516_c0_seq1|comp53516_c0_seq2|comp53516_c0_seq3|comp53516_c0_seq4|comp53516_c0_seq5|comp53516_c0_seq6|comp53516_c0_seq7|comp53516_c0_seq8	http://amigo.geneontology.org/cgi-bin/amigo/term_details?term=GO:0048519
coumarin metabolic process	GO:0009804	3	54	0.000418716	0.00221147	comp52316_c0_seq1|comp52316_c0_seq3|comp52316_c0_seq2	http://amigo.geneontology.org/cgi-bin/amigo/term_details?term=GO:0009804
endosomal transport	GO:0016197	3	55	0.00044073	0.00229622	comp52316_c0_seq1|comp52316_c0_seq3|comp52316_c0_seq2	http://amigo.geneontology.org/cgi-bin/amigo/term_details?term=GO:0016197
protein complex assembly	GO:0006461	8	686	0.000443204	0.00229622	comp53516_c0_seq1|comp53516_c0_seq2|comp53516_c0_seq3|comp53516_c0_seq4|comp53516_c0_seq5|comp53516_c0_seq6|comp53516_c0_seq7|comp53516_c0_seq8	http://amigo.geneontology.org/cgi-bin/amigo/term_details?term=GO:0006461
protein complex biogenesis	GO:0070271	8	690	0.000460131	0.00235635	comp53516_c0_seq1|comp53516_c0_seq2|comp53516_c0_seq3|comp53516_c0_seq4|comp53516_c0_seq5|comp53516_c0_seq6|comp53516_c0_seq7|comp53516_c0_seq8	http://amigo.geneontology.org/cgi-bin/amigo/term_details?term=GO:0070271
polyamine metabolic process	GO:0006595	3	56	0.000463473	0.00235635	comp52316_c0_seq1|comp52316_c0_seq3|comp52316_c0_seq2	http://amigo.geneontology.org/cgi-bin/amigo/term_details?term=GO:0006595
establishment of localization in cell	GO:0051649	12	1468	0.000475051	0.00239285	comp59193_c0_seq1|comp52316_c0_seq1|comp52316_c0_seq3|comp52316_c0_seq2|comp53516_c0_seq1|comp53516_c0_seq2|comp53516_c0_seq3|comp53516_c0_seq4|comp53516_c0_seq5|comp53516_c0_seq6|comp53516_c0_seq7|comp53516_c0_seq8	http://amigo.geneontology.org/cgi-bin/amigo/term_details?term=GO:0051649
cellular macromolecular complex assembly	GO:0034622	8	704	0.000523551	0.00261295	comp53516_c0_seq1|comp53516_c0_seq2|comp53516_c0_seq3|comp53516_c0_seq4|comp53516_c0_seq5|comp53516_c0_seq6|comp53516_c0_seq7|comp53516_c0_seq8	http://amigo.geneontology.org/cgi-bin/amigo/term_details?term=GO:0034622
anatomical structure morphogenesis	GO:0009653	13	1711	0.000552368	0.00273171	comp53563_c0_seq1|comp53563_c0_seq3|comp53516_c0_seq1|comp53516_c0_seq2|comp53516_c0_seq3|comp53516_c0_seq4|comp53516_c0_seq5|comp53516_c0_seq6|comp53516_c0_seq7|comp53516_c0_seq8|comp34491_c0_seq3|comp34491_c0_seq2|comp34491_c0_seq1	http://amigo.geneontology.org/cgi-bin/amigo/term_details?term=GO:0009653
single-organism developmental process	GO:0044767	22	3939	0.000630671	0.00306326	comp53563_c0_seq1|comp53563_c0_seq3|comp55236_c2_seq1|comp55236_c2_seq2|comp34491_c0_seq1|comp25256_c0_seq1|comp52316_c0_seq1|comp52316_c0_seq3|comp52316_c0_seq2|comp47831_c0_seq1|comp48078_c0_seq1|comp53516_c0_seq1|comp53516_c0_seq2|comp53516_c0_seq3|comp53516_c0_seq4|comp53516_c0_seq5|comp53516_c0_seq6|comp53516_c0_seq7|comp53516_c0_seq8|comp34491_c0_seq3|comp34491_c0_seq2|comp51002_c0_seq1	http://amigo.geneontology.org/cgi-bin/amigo/term_details?term=GO:0044767
nucleoside metabolic process	GO:0009116	4	149	0.000647888	0.00309289	comp43126_c0_seq1|comp52316_c0_seq1|comp52316_c0_seq3|comp52316_c0_seq2	http://amigo.geneontology.org/cgi-bin/amigo/term_details?term=GO:0009116
root cap development	GO:0048829	2	13	0.000648142	0.00309289	comp55236_c2_seq1|comp55236_c2_seq2	http://amigo.geneontology.org/cgi-bin/amigo/term_details?term=GO:0048829
positive regulation of metabolic process	GO:0009893	8	731	0.000665796	0.0031495	comp53516_c0_seq1|comp53516_c0_seq2|comp53516_c0_seq3|comp53516_c0_seq4|comp53516_c0_seq5|comp53516_c0_seq6|comp53516_c0_seq7|comp53516_c0_seq8	http://amigo.geneontology.org/cgi-bin/amigo/term_details?term=GO:0009893
purine nucleoside biosynthetic process	GO:0042451	3	65	0.000702569	0.00326664	comp52316_c0_seq1|comp52316_c0_seq3|comp52316_c0_seq2	http://amigo.geneontology.org/cgi-bin/amigo/term_details?term=GO:0042451
purine ribonucleoside biosynthetic process	GO:0046129	3	65	0.000702569	0.00326664	comp52316_c0_seq1|comp52316_c0_seq3|comp52316_c0_seq2	http://amigo.geneontology.org/cgi-bin/amigo/term_details?term=GO:0046129
carboxy-lyase activity	GO:0016831	3	67	0.00076453	0.00352461	comp52316_c0_seq1|comp52316_c0_seq3|comp52316_c0_seq2	http://amigo.geneontology.org/cgi-bin/amigo/term_details?term=GO:0016831
cellular modified amino acid biosynthetic process	GO:0042398	3	69	0.00082986	0.00376994	comp52316_c0_seq1|comp52316_c0_seq3|comp52316_c0_seq2	http://amigo.geneontology.org/cgi-bin/amigo/term_details?term=GO:0042398
developmental process	GO:0032502	22	4026	0.000831605	0.00376994	comp53563_c0_seq1|comp53563_c0_seq3|comp55236_c2_seq1|comp55236_c2_seq2|comp34491_c0_seq1|comp25256_c0_seq1|comp52316_c0_seq1|comp52316_c0_seq3|comp52316_c0_seq2|comp47831_c0_seq1|comp48078_c0_seq1|comp53516_c0_seq1|comp53516_c0_seq2|comp53516_c0_seq3|comp53516_c0_seq4|comp53516_c0_seq5|comp53516_c0_seq6|comp53516_c0_seq7|comp53516_c0_seq8|comp34491_c0_seq3|comp34491_c0_seq2|comp51002_c0_seq1	http://amigo.geneontology.org/cgi-bin/amigo/term_details?term=GO:0032502
cellular localization	GO:0051641	12	1576	0.000869786	0.00391044	comp59193_c0_seq1|comp52316_c0_seq1|comp52316_c0_seq3|comp52316_c0_seq2|comp53516_c0_seq1|comp53516_c0_seq2|comp53516_c0_seq3|comp53516_c0_seq4|comp53516_c0_seq5|comp53516_c0_seq6|comp53516_c0_seq7|comp53516_c0_seq8	http://amigo.geneontology.org/cgi-bin/amigo/term_details?term=GO:0051641
purine-containing compound metabolic process	GO:0072521	4	164	0.000917491	0.00408948	comp43126_c0_seq1|comp52316_c0_seq1|comp52316_c0_seq3|comp52316_c0_seq2	http://amigo.geneontology.org/cgi-bin/amigo/term_details?term=GO:0072521
positive regulation of cellular process	GO:0048522	8	770	0.000924644	0.00408948	comp53516_c0_seq1|comp53516_c0_seq2|comp53516_c0_seq3|comp53516_c0_seq4|comp53516_c0_seq5|comp53516_c0_seq6|comp53516_c0_seq7|comp53516_c0_seq8	http://amigo.geneontology.org/cgi-bin/amigo/term_details?term=GO:0048522
protein complex subunit organization	GO:0071822	8	776	0.000970774	0.00425888	comp53516_c0_seq1|comp53516_c0_seq2|comp53516_c0_seq3|comp53516_c0_seq4|comp53516_c0_seq5|comp53516_c0_seq6|comp53516_c0_seq7|comp53516_c0_seq8	http://amigo.geneontology.org/cgi-bin/amigo/term_details?term=GO:0071822
macromolecular complex assembly	GO:0065003	8	783	0.0010269	0.00446906	comp53516_c0_seq1|comp53516_c0_seq2|comp53516_c0_seq3|comp53516_c0_seq4|comp53516_c0_seq5|comp53516_c0_seq6|comp53516_c0_seq7|comp53516_c0_seq8	http://amigo.geneontology.org/cgi-bin/amigo/term_details?term=GO:0065003
multi-organism cellular process	GO:0044764	3	77	0.00112627	0.00486262	comp52316_c0_seq1|comp52316_c0_seq3|comp52316_c0_seq2	http://amigo.geneontology.org/cgi-bin/amigo/term_details?term=GO:0044764
negative regulation of cellular process	GO:0048523	8	821	0.00137847	0.00590463	comp53516_c0_seq1|comp53516_c0_seq2|comp53516_c0_seq3|comp53516_c0_seq4|comp53516_c0_seq5|comp53516_c0_seq6|comp53516_c0_seq7|comp53516_c0_seq8	http://amigo.geneontology.org/cgi-bin/amigo/term_details?term=GO:0048523
nucleoside biosynthetic process	GO:0009163	3	84	0.00143416	0.00604793	comp52316_c0_seq1|comp52316_c0_seq3|comp52316_c0_seq2	http://amigo.geneontology.org/cgi-bin/amigo/term_details?term=GO:0009163
ribonucleoside biosynthetic process	GO:0042455	3	84	0.00143416	0.00604793	comp52316_c0_seq1|comp52316_c0_seq3|comp52316_c0_seq2	http://amigo.geneontology.org/cgi-bin/amigo/term_details?term=GO:0042455
pattern specification process	GO:0007389	5	338	0.00190301	0.00796337	comp34491_c0_seq1|comp34491_c0_seq3|comp34491_c0_seq2|comp55236_c2_seq1|comp55236_c2_seq2	http://amigo.geneontology.org/cgi-bin/amigo/term_details?term=GO:0007389
xylem and phloem pattern formation	GO:0010051	3	98	0.00219682	0.00912268	comp34491_c0_seq1|comp34491_c0_seq3|comp34491_c0_seq2	http://amigo.geneontology.org/cgi-bin/amigo/term_details?term=GO:0010051
carbon-carbon lyase activity	GO:0016830	3	102	0.00245283	0.0101086	comp52316_c0_seq1|comp52316_c0_seq3|comp52316_c0_seq2	http://amigo.geneontology.org/cgi-bin/amigo/term_details?term=GO:0016830
transmembrane receptor protein serine/threonine kinase binding	GO:0070696	2	28	0.00261881	0.0107044	comp52608_c0_seq1|comp52608_c0_seq2	http://amigo.geneontology.org/cgi-bin/amigo/term_details?term=GO:0070696
purine-containing compound biosynthetic process	GO:0072522	3	105	0.00265643	0.0107044	comp52316_c0_seq1|comp52316_c0_seq3|comp52316_c0_seq2	http://amigo.geneontology.org/cgi-bin/amigo/term_details?term=GO:0072522
purine ribonucleoside metabolic process	GO:0046128	3	105	0.00265643	0.0107044	comp52316_c0_seq1|comp52316_c0_seq3|comp52316_c0_seq2	http://amigo.geneontology.org/cgi-bin/amigo/term_details?term=GO:0046128
cell differentiation	GO:0030154	9	1142	0.0029409	0.0117636	comp48078_c0_seq1|comp53516_c0_seq1|comp53516_c0_seq2|comp53516_c0_seq3|comp53516_c0_seq4|comp53516_c0_seq5|comp53516_c0_seq6|comp53516_c0_seq7|comp53516_c0_seq8	http://amigo.geneontology.org/cgi-bin/amigo/term_details?term=GO:0030154
cellular modified amino acid metabolic process	GO:0006575	3	113	0.00324931	0.0129024	comp52316_c0_seq1|comp52316_c0_seq3|comp52316_c0_seq2	http://amigo.geneontology.org/cgi-bin/amigo/term_details?term=GO:0006575
cellular biogenic amine catabolic process	GO:0042402	3	114	0.00332863	0.0130271	comp52316_c0_seq1|comp52316_c0_seq3|comp52316_c0_seq2	http://amigo.geneontology.org/cgi-bin/amigo/term_details?term=GO:0042402
amine catabolic process	GO:0009310	3	114	0.00332863	0.0130271	comp52316_c0_seq1|comp52316_c0_seq3|comp52316_c0_seq2	http://amigo.geneontology.org/cgi-bin/amigo/term_details?term=GO:0009310
protein localization to vacuole	GO:0072665	3	119	0.003743	0.0143394	comp52316_c0_seq1|comp52316_c0_seq3|comp52316_c0_seq2	http://amigo.geneontology.org/cgi-bin/amigo/term_details?term=GO:0072665
establishment of protein localization to vacuole	GO:0072666	3	119	0.003743	0.0143394	comp52316_c0_seq1|comp52316_c0_seq3|comp52316_c0_seq2	http://amigo.geneontology.org/cgi-bin/amigo/term_details?term=GO:0072666
protein targeting to vacuole	GO:0006623	3	119	0.003743	0.0143394	comp52316_c0_seq1|comp52316_c0_seq3|comp52316_c0_seq2	http://amigo.geneontology.org/cgi-bin/amigo/term_details?term=GO:0006623
vacuole	GO:0005773	8	974	0.00385729	0.0146739	comp53516_c0_seq1|comp53516_c0_seq2|comp53516_c0_seq3|comp53516_c0_seq4|comp53516_c0_seq5|comp53516_c0_seq6|comp53516_c0_seq7|comp53516_c0_seq8	http://amigo.geneontology.org/cgi-bin/amigo/term_details?term=GO:0005773
organelle envelope	GO:0031967	8	982	0.00404645	0.0152866	comp53516_c0_seq1|comp53516_c0_seq2|comp53516_c0_seq3|comp53516_c0_seq4|comp53516_c0_seq5|comp53516_c0_seq6|comp53516_c0_seq7|comp53516_c0_seq8	http://amigo.geneontology.org/cgi-bin/amigo/term_details?term=GO:0031967
envelope	GO:0031975	8	986	0.00414366	0.0155459	comp53516_c0_seq1|comp53516_c0_seq2|comp53516_c0_seq3|comp53516_c0_seq4|comp53516_c0_seq5|comp53516_c0_seq6|comp53516_c0_seq7|comp53516_c0_seq8	http://amigo.geneontology.org/cgi-bin/amigo/term_details?term=GO:0031975
chloroplast part	GO:0044434	9	1223	0.00455386	0.0169678	comp47831_c0_seq1|comp53516_c0_seq1|comp53516_c0_seq2|comp53516_c0_seq3|comp53516_c0_seq4|comp53516_c0_seq5|comp53516_c0_seq6|comp53516_c0_seq7|comp53516_c0_seq8	http://amigo.geneontology.org/cgi-bin/amigo/term_details?term=GO:0044434
plastid part	GO:0044435	9	1244	0.00506731	0.0187525	comp47831_c0_seq1|comp53516_c0_seq1|comp53516_c0_seq2|comp53516_c0_seq3|comp53516_c0_seq4|comp53516_c0_seq5|comp53516_c0_seq6|comp53516_c0_seq7|comp53516_c0_seq8	http://amigo.geneontology.org/cgi-bin/amigo/term_details?term=GO:0044435
ribonucleoside metabolic process	GO:0009119	3	136	0.00538053	0.0197771	comp52316_c0_seq1|comp52316_c0_seq3|comp52316_c0_seq2	http://amigo.geneontology.org/cgi-bin/amigo/term_details?term=GO:0009119
vacuolar transport	GO:0007034	3	139	0.00570735	0.0208376	comp52316_c0_seq1|comp52316_c0_seq3|comp52316_c0_seq2	http://amigo.geneontology.org/cgi-bin/amigo/term_details?term=GO:0007034
cellular component assembly	GO:0022607	8	1045	0.00579684	0.0210232	comp53516_c0_seq1|comp53516_c0_seq2|comp53516_c0_seq3|comp53516_c0_seq4|comp53516_c0_seq5|comp53516_c0_seq6|comp53516_c0_seq7|comp53516_c0_seq8	http://amigo.geneontology.org/cgi-bin/amigo/term_details?term=GO:0022607
response to auxin	GO:0009733	5	456	0.00661092	0.0238168	comp34491_c0_seq1|comp34491_c0_seq3|comp34491_c0_seq2|comp55236_c2_seq1|comp55236_c2_seq2	http://amigo.geneontology.org/cgi-bin/amigo/term_details?term=GO:0009733
phenylpropanoid biosynthetic process	GO:0009699	3	148	0.00675811	0.0241869	comp52316_c0_seq1|comp52316_c0_seq3|comp52316_c0_seq2	http://amigo.geneontology.org/cgi-bin/amigo/term_details?term=GO:0009699
membrane fusion	GO:0061025	4	291	0.00689909	0.0245301	comp52316_c0_seq1|comp52316_c0_seq3|comp59193_c0_seq1|comp52316_c0_seq2	http://amigo.geneontology.org/cgi-bin/amigo/term_details?term=GO:0061025
symbiosis, encompassing mutualism through parasitism	GO:0044403	3	150	0.00700612	0.0247489	comp52316_c0_seq1|comp52316_c0_seq3|comp52316_c0_seq2	http://amigo.geneontology.org/cgi-bin/amigo/term_details?term=GO:0044403
interspecies interaction between organisms	GO:0044419	3	152	0.00725947	0.0254109	comp52316_c0_seq1|comp52316_c0_seq3|comp52316_c0_seq2	http://amigo.geneontology.org/cgi-bin/amigo/term_details?term=GO:0044419
positive regulation of biological process	GO:0048518	8	1088	0.00728694	0.0254109	comp53516_c0_seq1|comp53516_c0_seq2|comp53516_c0_seq3|comp53516_c0_seq4|comp53516_c0_seq5|comp53516_c0_seq6|comp53516_c0_seq7|comp53516_c0_seq8	http://amigo.geneontology.org/cgi-bin/amigo/term_details?term=GO:0048518
receptor serine/threonine kinase binding	GO:0033612	2	51	0.0079849	0.0276674	comp52608_c0_seq1|comp52608_c0_seq2	http://amigo.geneontology.org/cgi-bin/amigo/term_details?term=GO:0033612
cellular biogenic amine metabolic process	GO:0006576	3	173	0.010248	0.0352842	comp52316_c0_seq1|comp52316_c0_seq3|comp52316_c0_seq2	http://amigo.geneontology.org/cgi-bin/amigo/term_details?term=GO:0006576
organonitrogen compound catabolic process	GO:1901565	4	339	0.0115137	0.0393929	comp43126_c0_seq1|comp52316_c0_seq1|comp52316_c0_seq3|comp52316_c0_seq2	http://amigo.geneontology.org/cgi-bin/amigo/term_details?term=GO:1901565
cellular amine metabolic process	GO:0044106	3	182	0.0117161	0.0398349	comp52316_c0_seq1|comp52316_c0_seq3|comp52316_c0_seq2	http://amigo.geneontology.org/cgi-bin/amigo/term_details?term=GO:0044106
regulation of signal transduction	GO:0009966	3	187	0.0125813	0.0424001	comp34491_c0_seq1|comp34491_c0_seq3|comp34491_c0_seq2	http://amigo.geneontology.org/cgi-bin/amigo/term_details?term=GO:0009966
single-organism organelle organization	GO:1902589	8	1202	0.0126265	0.0424001	comp53516_c0_seq1|comp53516_c0_seq2|comp53516_c0_seq3|comp53516_c0_seq4|comp53516_c0_seq5|comp53516_c0_seq6|comp53516_c0_seq7|comp53516_c0_seq8	http://amigo.geneontology.org/cgi-bin/amigo/term_details?term=GO:1902589
regulation of signaling	GO:0023051	3	191	0.013299	0.0443758	comp34491_c0_seq1|comp34491_c0_seq3|comp34491_c0_seq2	http://amigo.geneontology.org/cgi-bin/amigo/term_details?term=GO:0023051
cellular developmental process	GO:0048869	9	1461	0.013378	0.0443758	comp48078_c0_seq1|comp53516_c0_seq1|comp53516_c0_seq2|comp53516_c0_seq3|comp53516_c0_seq4|comp53516_c0_seq5|comp53516_c0_seq6|comp53516_c0_seq7|comp53516_c0_seq8	http://amigo.geneontology.org/cgi-bin/amigo/term_details?term=GO:0048869
regulation of cell communication	GO:0010646	3	194	0.0138523	0.0456706	comp34491_c0_seq1|comp34491_c0_seq3|comp34491_c0_seq2	http://amigo.geneontology.org/cgi-bin/amigo/term_details?term=GO:0010646
cellular protein modification process	GO:0006464	14	2835	0.0149656	0.0484602	comp53563_c0_seq1|comp53563_c0_seq3|comp25256_c0_seq1|comp51002_c0_seq1|comp53516_c0_seq1|comp53516_c0_seq2|comp53516_c0_seq3|comp53516_c0_seq4|comp53516_c0_seq5|comp53516_c0_seq6|comp53516_c0_seq7|comp53516_c0_seq8|comp52608_c0_seq1|comp52608_c0_seq2	http://amigo.geneontology.org/cgi-bin/amigo/term_details?term=GO:0006464
protein modification process	GO:0036211	14	2835	0.0149656	0.0484602	comp53563_c0_seq1|comp53563_c0_seq3|comp25256_c0_seq1|comp51002_c0_seq1|comp53516_c0_seq1|comp53516_c0_seq2|comp53516_c0_seq3|comp53516_c0_seq4|comp53516_c0_seq5|comp53516_c0_seq6|comp53516_c0_seq7|comp53516_c0_seq8|comp52608_c0_seq1|comp52608_c0_seq2	http://amigo.geneontology.org/cgi-bin/amigo/term_details?term=GO:0036211
phenylpropanoid metabolic process	GO:0009698	3	201	0.0151937	0.0489074	comp52316_c0_seq1|comp52316_c0_seq3|comp52316_c0_seq2	http://amigo.geneontology.org/cgi-bin/amigo/term_details?term=GO:0009698
glycosyl compound metabolic process	GO:1901657	4	372	0.0156166	0.0499731	comp43126_c0_seq1|comp52316_c0_seq1|comp52316_c0_seq3|comp52316_c0_seq2	http://amigo.geneontology.org/cgi-bin/amigo/term_details?term=GO:1901657
receptor binding	GO:0005102	2	77	0.0171022	0.0540907	comp52608_c0_seq1|comp52608_c0_seq2	http://amigo.geneontology.org/cgi-bin/amigo/term_details?term=GO:0005102
macromolecule modification	GO:0043412	15	3194	0.018051	0.0567615	comp53563_c0_seq1|comp53563_c0_seq3|comp25256_c0_seq1|comp48078_c0_seq1|comp51002_c0_seq1|comp53516_c0_seq1|comp53516_c0_seq2|comp53516_c0_seq3|comp53516_c0_seq4|comp53516_c0_seq5|comp53516_c0_seq6|comp53516_c0_seq7|comp53516_c0_seq8|comp52608_c0_seq1|comp52608_c0_seq2	http://amigo.geneontology.org/cgi-bin/amigo/term_details?term=GO:0043412
ATPase regulator activity	GO:0060590	1	7	0.0199208	0.0622812	comp47831_c0_seq1	http://amigo.geneontology.org/cgi-bin/amigo/term_details?term=GO:0060590
bounding membrane of organelle	GO:0098588	8	1312	0.0200702	0.0623895	comp53516_c0_seq1|comp53516_c0_seq2|comp53516_c0_seq3|comp53516_c0_seq4|comp53516_c0_seq5|comp53516_c0_seq6|comp53516_c0_seq7|comp53516_c0_seq8	http://amigo.geneontology.org/cgi-bin/amigo/term_details?term=GO:0098588
purine nucleoside catabolic process	GO:0006152	1	8	0.0223829	0.0687925	comp43126_c0_seq1	http://amigo.geneontology.org/cgi-bin/amigo/term_details?term=GO:0006152
macromolecular complex subunit organization	GO:0043933	8	1343	0.0226357	0.0691789	comp53516_c0_seq1|comp53516_c0_seq2|comp53516_c0_seq3|comp53516_c0_seq4|comp53516_c0_seq5|comp53516_c0_seq6|comp53516_c0_seq7|comp53516_c0_seq8	http://amigo.geneontology.org/cgi-bin/amigo/term_details?term=GO:0043933
regionalization	GO:0003002	3	240	0.023968	0.0728414	comp34491_c0_seq1|comp34491_c0_seq3|comp34491_c0_seq2	http://amigo.geneontology.org/cgi-bin/amigo/term_details?term=GO:0003002
vesicle-mediated transport	GO:0016192	5	646	0.0254754	0.0768561	comp37858_c0_seq2|comp52316_c0_seq1|comp52316_c0_seq3|comp59193_c0_seq1|comp52316_c0_seq2	http://amigo.geneontology.org/cgi-bin/amigo/term_details?term=GO:0016192
response to molecule of bacterial origin	GO:0002237	2	96	0.0255716	0.0768561	comp53563_c0_seq1|comp53563_c0_seq3	http://amigo.geneontology.org/cgi-bin/amigo/term_details?term=GO:0002237
glycosyl compound biosynthetic process	GO:1901659	3	251	0.0268435	0.0802354	comp52316_c0_seq1|comp52316_c0_seq3|comp52316_c0_seq2	http://amigo.geneontology.org/cgi-bin/amigo/term_details?term=GO:1901659
amine metabolic process	GO:0009308	3	261	0.02961	0.0874281	comp52316_c0_seq1|comp52316_c0_seq3|comp52316_c0_seq2	http://amigo.geneontology.org/cgi-bin/amigo/term_details?term=GO:0009308
protein ubiquitination involved in ubiquitin-dependent protein catabolic process	GO:0042787	1	11	0.029732	0.0874281	comp25256_c0_seq1	http://amigo.geneontology.org/cgi-bin/amigo/term_details?term=GO:0042787
Golgi transport complex	GO:0017119	1	11	0.029732	0.0874281	comp59193_c0_seq1	http://amigo.geneontology.org/cgi-bin/amigo/term_details?term=GO:0017119
enzyme linked receptor protein signaling pathway	GO:0007167	2	116	0.0359423	0.104003	comp53563_c0_seq1|comp53563_c0_seq3	http://amigo.geneontology.org/cgi-bin/amigo/term_details?term=GO:0007167
transmembrane receptor protein tyrosine kinase signaling pathway	GO:0007169	2	116	0.0359423	0.104003	comp53563_c0_seq1|comp53563_c0_seq3	http://amigo.geneontology.org/cgi-bin/amigo/term_details?term=GO:0007169
floral meristem determinacy	GO:0010582	1	15	0.0394449	0.112937	comp51002_c0_seq1	http://amigo.geneontology.org/cgi-bin/amigo/term_details?term=GO:0010582
purine-containing compound catabolic process	GO:0072523	1	15	0.0394449	0.112937	comp43126_c0_seq1	http://amigo.geneontology.org/cgi-bin/amigo/term_details?term=GO:0072523
ubiquitin-protein transferase activity	GO:0004842	3	295	0.0400909	0.114185	comp25256_c0_seq1|comp52608_c0_seq1|comp52608_c0_seq2	http://amigo.geneontology.org/cgi-bin/amigo/term_details?term=GO:0004842
regulation of gene expression	GO:0010468	13	2954	0.0405875	0.114998	comp52316_c0_seq1|comp55236_c2_seq1|comp52316_c0_seq3|comp52316_c0_seq2|comp53516_c0_seq1|comp53516_c0_seq2|comp53516_c0_seq3|comp53516_c0_seq4|comp53516_c0_seq5|comp53516_c0_seq6|comp53516_c0_seq7|comp53516_c0_seq8|comp55236_c2_seq2	http://amigo.geneontology.org/cgi-bin/amigo/term_details?term=GO:0010468
ubiquitin-like protein transferase activity	GO:0019787	3	300	0.0417703	0.117375	comp25256_c0_seq1|comp52608_c0_seq1|comp52608_c0_seq2	http://amigo.geneontology.org/cgi-bin/amigo/term_details?term=GO:0019787
meristem determinacy	GO:0010022	1	16	0.0418579	0.117375	comp51002_c0_seq1	http://amigo.geneontology.org/cgi-bin/amigo/term_details?term=GO:0010022
hydrolase activity, acting on carbon-nitrogen (but not peptide) bonds	GO:0016810	2	127	0.0422223	0.117789	comp57603_c0_seq1|comp43126_c0_seq1	http://amigo.geneontology.org/cgi-bin/amigo/term_details?term=GO:0016810
phagocytosis	GO:0006909	1	17	0.0442649	0.120565	comp37858_c0_seq2	http://amigo.geneontology.org/cgi-bin/amigo/term_details?term=GO:0006909
nucleoside catabolic process	GO:0009164	1	17	0.0442649	0.120565	comp43126_c0_seq1	http://amigo.geneontology.org/cgi-bin/amigo/term_details?term=GO:0009164
poly(A)-specific ribonuclease activity	GO:0004535	1	17	0.0442649	0.120565	comp48078_c0_seq1	http://amigo.geneontology.org/cgi-bin/amigo/term_details?term=GO:0004535
hormone-mediated signaling pathway	GO:0009755	8	1539	0.0443255	0.120565	comp53563_c0_seq1|comp53563_c0_seq3|comp25256_c0_seq1|comp55236_c2_seq1|comp55236_c2_seq2|comp34491_c0_seq1|comp34491_c0_seq3|comp34491_c0_seq2	http://amigo.geneontology.org/cgi-bin/amigo/term_details?term=GO:0009755
deaminase activity	GO:0019239	1	18	0.0466658	0.1263	comp43126_c0_seq1	http://amigo.geneontology.org/cgi-bin/amigo/term_details?term=GO:0019239
stomatal complex morphogenesis	GO:0010103	2	137	0.0482576	0.129961	comp53563_c0_seq1|comp53563_c0_seq3	http://amigo.geneontology.org/cgi-bin/amigo/term_details?term=GO:0010103
cellular response to hormone stimulus	GO:0032870	8	1579	0.0500072	0.133747	comp53563_c0_seq1|comp53563_c0_seq3|comp25256_c0_seq1|comp55236_c2_seq1|comp55236_c2_seq2|comp34491_c0_seq1|comp34491_c0_seq3|comp34491_c0_seq2	http://amigo.geneontology.org/cgi-bin/amigo/term_details?term=GO:0032870
cellular response to endogenous stimulus	GO:0071495	8	1580	0.050155	0.133747	comp53563_c0_seq1|comp53563_c0_seq3|comp25256_c0_seq1|comp55236_c2_seq1|comp55236_c2_seq2|comp34491_c0_seq1|comp34491_c0_seq3|comp34491_c0_seq2	http://amigo.geneontology.org/cgi-bin/amigo/term_details?term=GO:0071495
response to wounding	GO:0009611	3	328	0.0518129	0.137494	comp52316_c0_seq1|comp52316_c0_seq3|comp52316_c0_seq2	http://amigo.geneontology.org/cgi-bin/amigo/term_details?term=GO:0009611
nucleobase-containing compound biosynthetic process	GO:0034654	13	3146	0.060272	0.158396	comp52316_c0_seq1|comp55236_c2_seq1|comp52316_c0_seq3|comp52316_c0_seq2|comp53516_c0_seq1|comp53516_c0_seq2|comp53516_c0_seq3|comp53516_c0_seq4|comp53516_c0_seq5|comp53516_c0_seq6|comp53516_c0_seq7|comp53516_c0_seq8|comp55236_c2_seq2	http://amigo.geneontology.org/cgi-bin/amigo/term_details?term=GO:0034654
cellular component biogenesis	GO:0044085	8	1657	0.0623893	0.163172	comp53516_c0_seq1|comp53516_c0_seq2|comp53516_c0_seq3|comp53516_c0_seq4|comp53516_c0_seq5|comp53516_c0_seq6|comp53516_c0_seq7|comp53516_c0_seq8	http://amigo.geneontology.org/cgi-bin/amigo/term_details?term=GO:0044085
gene silencing	GO:0016458	3	358	0.0637362	0.165897	comp52316_c0_seq1|comp52316_c0_seq3|comp52316_c0_seq2	http://amigo.geneontology.org/cgi-bin/amigo/term_details?term=GO:0016458
hydrolase activity, acting on carbon-nitrogen (but not peptide) bonds, in cyclic amidines	GO:0016814	1	26	0.0656573	0.170084	comp43126_c0_seq1	http://amigo.geneontology.org/cgi-bin/amigo/term_details?term=GO:0016814
regulation of macromolecule metabolic process	GO:0060255	13	3201	0.0669162	0.172523	comp52316_c0_seq1|comp55236_c2_seq1|comp52316_c0_seq3|comp52316_c0_seq2|comp53516_c0_seq1|comp53516_c0_seq2|comp53516_c0_seq3|comp53516_c0_seq4|comp53516_c0_seq5|comp53516_c0_seq6|comp53516_c0_seq7|comp53516_c0_seq8|comp55236_c2_seq2	http://amigo.geneontology.org/cgi-bin/amigo/term_details?term=GO:0060255
lyase activity	GO:0016829	3	370	0.0688288	0.176516	comp52316_c0_seq1|comp52316_c0_seq3|comp52316_c0_seq2	http://amigo.geneontology.org/cgi-bin/amigo/term_details?term=GO:0016829
androecium development	GO:0048466	2	169	0.0694382	0.176516	comp53563_c0_seq1|comp53563_c0_seq3	http://amigo.geneontology.org/cgi-bin/amigo/term_details?term=GO:0048466
stamen development	GO:0048443	2	169	0.0694382	0.176516	comp53563_c0_seq1|comp53563_c0_seq3	http://amigo.geneontology.org/cgi-bin/amigo/term_details?term=GO:0048443
nucleoside-triphosphatase regulator activity	GO:0060589	1	28	0.0703458	0.177991	comp47831_c0_seq1	http://amigo.geneontology.org/cgi-bin/amigo/term_details?term=GO:0060589
cell surface receptor signaling pathway	GO:0007166	2	171	0.0708478	0.178431	comp53563_c0_seq1|comp53563_c0_seq3	http://amigo.geneontology.org/cgi-bin/amigo/term_details?term=GO:0007166
organelle membrane	GO:0031090	8	1720	0.0736711	0.184687	comp53516_c0_seq1|comp53516_c0_seq2|comp53516_c0_seq3|comp53516_c0_seq4|comp53516_c0_seq5|comp53516_c0_seq6|comp53516_c0_seq7|comp53516_c0_seq8	http://amigo.geneontology.org/cgi-bin/amigo/term_details?term=GO:0031090
3'-5'-exoribonuclease activity	GO:0000175	1	31	0.0773344	0.192981	comp48078_c0_seq1	http://amigo.geneontology.org/cgi-bin/amigo/term_details?term=GO:0000175
exoribonuclease activity, producing 5'-phosphomonoesters	GO:0016896	1	33	0.0819643	0.202675	comp48078_c0_seq1	http://amigo.geneontology.org/cgi-bin/amigo/term_details?term=GO:0016896
exoribonuclease activity	GO:0004532	1	33	0.0819643	0.202675	comp48078_c0_seq1	http://amigo.geneontology.org/cgi-bin/amigo/term_details?term=GO:0004532
glycosyl compound catabolic process	GO:1901658	1	36	0.0888657	0.218746	comp43126_c0_seq1	http://amigo.geneontology.org/cgi-bin/amigo/term_details?term=GO:1901658
nucleobase-containing small molecule metabolic process	GO:0055086	4	673	0.0929926	0.227874	comp43126_c0_seq1|comp52316_c0_seq1|comp52316_c0_seq3|comp52316_c0_seq2	http://amigo.geneontology.org/cgi-bin/amigo/term_details?term=GO:0055086
exonuclease activity, active with either ribo- or deoxyribonucleic acids and producing 5'-phosphomonoesters	GO:0016796	1	39	0.0957152	0.233493	comp48078_c0_seq1	http://amigo.geneontology.org/cgi-bin/amigo/term_details?term=GO:0016796
stomatal complex development	GO:0010374	2	207	0.0976869	0.23691	comp53563_c0_seq1|comp53563_c0_seq3	http://amigo.geneontology.org/cgi-bin/amigo/term_details?term=GO:0010374
chaperone binding	GO:0051087	1	40	0.0979869	0.23691	comp47831_c0_seq1	http://amigo.geneontology.org/cgi-bin/amigo/term_details?term=GO:0051087
cellular protein metabolic process	GO:0044267	15	4097	0.101132	0.243433	comp53563_c0_seq1|comp53563_c0_seq3|comp25256_c0_seq1|comp51002_c0_seq1|comp47831_c0_seq1|comp53516_c0_seq1|comp53516_c0_seq2|comp53516_c0_seq3|comp53516_c0_seq4|comp53516_c0_seq5|comp53516_c0_seq6|comp53516_c0_seq7|comp53516_c0_seq8|comp52608_c0_seq1|comp52608_c0_seq2	http://amigo.geneontology.org/cgi-bin/amigo/term_details?term=GO:0044267
cellular nitrogen compound biosynthetic process	GO:0044271	13	3466	0.105527	0.252893	comp52316_c0_seq1|comp55236_c2_seq1|comp52316_c0_seq3|comp52316_c0_seq2|comp53516_c0_seq1|comp53516_c0_seq2|comp53516_c0_seq3|comp53516_c0_seq4|comp53516_c0_seq5|comp53516_c0_seq6|comp53516_c0_seq7|comp53516_c0_seq8|comp55236_c2_seq2	http://amigo.geneontology.org/cgi-bin/amigo/term_details?term=GO:0044271
heterocycle biosynthetic process	GO:0018130	13	3498	0.110937	0.264691	comp52316_c0_seq1|comp55236_c2_seq1|comp52316_c0_seq3|comp52316_c0_seq2|comp53516_c0_seq1|comp53516_c0_seq2|comp53516_c0_seq3|comp53516_c0_seq4|comp53516_c0_seq5|comp53516_c0_seq6|comp53516_c0_seq7|comp53516_c0_seq8|comp55236_c2_seq2	http://amigo.geneontology.org/cgi-bin/amigo/term_details?term=GO:0018130
secondary metabolite biosynthetic process	GO:0044550	3	459	0.111822	0.265639	comp52316_c0_seq1|comp52316_c0_seq3|comp52316_c0_seq2	http://amigo.geneontology.org/cgi-bin/amigo/term_details?term=GO:0044550
cellular response to organic substance	GO:0071310	8	1933	0.12031	0.2823	comp53563_c0_seq1|comp53563_c0_seq3|comp25256_c0_seq1|comp55236_c2_seq1|comp55236_c2_seq2|comp34491_c0_seq1|comp34491_c0_seq3|comp34491_c0_seq2	http://amigo.geneontology.org/cgi-bin/amigo/term_details?term=GO:0071310
peptide binding	GO:0042277	1	50	0.120392	0.2823	comp51002_c0_seq1	http://amigo.geneontology.org/cgi-bin/amigo/term_details?term=GO:0042277
phosphate-containing compound metabolic process	GO:0006796	10	2599	0.126804	0.296057	comp53563_c0_seq1|comp53563_c0_seq3|comp53516_c0_seq1|comp53516_c0_seq2|comp53516_c0_seq3|comp53516_c0_seq4|comp53516_c0_seq5|comp53516_c0_seq6|comp53516_c0_seq7|comp53516_c0_seq8	http://amigo.geneontology.org/cgi-bin/amigo/term_details?term=GO:0006796
3'-5' exonuclease activity	GO:0008408	1	54	0.129198	0.29908	comp48078_c0_seq1	http://amigo.geneontology.org/cgi-bin/amigo/term_details?term=GO:0008408
protein peptidyl-prolyl isomerization	GO:0000413	1	54	0.129198	0.29908	comp51002_c0_seq1	http://amigo.geneontology.org/cgi-bin/amigo/term_details?term=GO:0000413
amide binding	GO:0033218	1	55	0.131386	0.302855	comp51002_c0_seq1	http://amigo.geneontology.org/cgi-bin/amigo/term_details?term=GO:0033218
establishment of localization	GO:0051234	13	3615	0.132072	0.303153	comp59193_c0_seq1|comp52316_c0_seq1|comp52316_c0_seq3|comp52316_c0_seq2|comp53516_c0_seq1|comp53516_c0_seq2|comp53516_c0_seq3|comp53516_c0_seq4|comp53516_c0_seq5|comp53516_c0_seq6|comp53516_c0_seq7|comp53516_c0_seq8|comp37858_c0_seq2	http://amigo.geneontology.org/cgi-bin/amigo/term_details?term=GO:0051234
regulation of metabolic process	GO:0019222	13	3619	0.132832	0.303615	comp52316_c0_seq1|comp55236_c2_seq1|comp52316_c0_seq3|comp52316_c0_seq2|comp53516_c0_seq1|comp53516_c0_seq2|comp53516_c0_seq3|comp53516_c0_seq4|comp53516_c0_seq5|comp53516_c0_seq6|comp53516_c0_seq7|comp53516_c0_seq8|comp55236_c2_seq2	http://amigo.geneontology.org/cgi-bin/amigo/term_details?term=GO:0019222
regulation of transcription, DNA-templated	GO:0006355	10	2631	0.133949	0.304503	comp55236_c2_seq1|comp55236_c2_seq2|comp53516_c0_seq1|comp53516_c0_seq2|comp53516_c0_seq3|comp53516_c0_seq4|comp53516_c0_seq5|comp53516_c0_seq6|comp53516_c0_seq7|comp53516_c0_seq8	http://amigo.geneontology.org/cgi-bin/amigo/term_details?term=GO:0006355
sulfur compound biosynthetic process	GO:0044272	3	500	0.13434	0.304503	comp52316_c0_seq1|comp52316_c0_seq3|comp52316_c0_seq2	http://amigo.geneontology.org/cgi-bin/amigo/term_details?term=GO:0044272
vegetative phase change	GO:0010050	1	57	0.135744	0.304963	comp51002_c0_seq1	http://amigo.geneontology.org/cgi-bin/amigo/term_details?term=GO:0010050
regulation of nucleic acid-templated transcription	GO:1903506	10	2641	0.136224	0.304963	comp55236_c2_seq1|comp55236_c2_seq2|comp53516_c0_seq1|comp53516_c0_seq2|comp53516_c0_seq3|comp53516_c0_seq4|comp53516_c0_seq5|comp53516_c0_seq6|comp53516_c0_seq7|comp53516_c0_seq8	http://amigo.geneontology.org/cgi-bin/amigo/term_details?term=GO:1903506
regulation of RNA biosynthetic process	GO:2001141	10	2641	0.136224	0.304963	comp55236_c2_seq1|comp55236_c2_seq2|comp53516_c0_seq1|comp53516_c0_seq2|comp53516_c0_seq3|comp53516_c0_seq4|comp53516_c0_seq5|comp53516_c0_seq6|comp53516_c0_seq7|comp53516_c0_seq8	http://amigo.geneontology.org/cgi-bin/amigo/term_details?term=GO:2001141
gene expression	GO:0010467	14	3978	0.136975	0.304984	comp52316_c0_seq1|comp55236_c2_seq1|comp48078_c0_seq1|comp52316_c0_seq3|comp52316_c0_seq2|comp53516_c0_seq1|comp53516_c0_seq2|comp53516_c0_seq3|comp53516_c0_seq4|comp53516_c0_seq5|comp53516_c0_seq6|comp53516_c0_seq7|comp53516_c0_seq8|comp55236_c2_seq2	http://amigo.geneontology.org/cgi-bin/amigo/term_details?term=GO:0010467
peptidyl-proline modification	GO:0018208	1	58	0.137916	0.304984	comp51002_c0_seq1	http://amigo.geneontology.org/cgi-bin/amigo/term_details?term=GO:0018208
peptidyl-prolyl cis-trans isomerase activity	GO:0003755	1	58	0.137916	0.304984	comp51002_c0_seq1	http://amigo.geneontology.org/cgi-bin/amigo/term_details?term=GO:0003755
regulation of RNA metabolic process	GO:0051252	10	2664	0.141536	0.311722	comp55236_c2_seq1|comp55236_c2_seq2|comp53516_c0_seq1|comp53516_c0_seq2|comp53516_c0_seq3|comp53516_c0_seq4|comp53516_c0_seq5|comp53516_c0_seq6|comp53516_c0_seq7|comp53516_c0_seq8	http://amigo.geneontology.org/cgi-bin/amigo/term_details?term=GO:0051252
phosphorus metabolic process	GO:0006793	10	2668	0.14247	0.312286	comp53563_c0_seq1|comp53563_c0_seq3|comp53516_c0_seq1|comp53516_c0_seq2|comp53516_c0_seq3|comp53516_c0_seq4|comp53516_c0_seq5|comp53516_c0_seq6|comp53516_c0_seq7|comp53516_c0_seq8	http://amigo.geneontology.org/cgi-bin/amigo/term_details?term=GO:0006793
protein dimerization activity	GO:0046983	3	515	0.14294	0.312286	comp47831_c0_seq1|comp55236_c2_seq1|comp55236_c2_seq2	http://amigo.geneontology.org/cgi-bin/amigo/term_details?term=GO:0046983
response to hormone	GO:0009725	9	2354	0.145768	0.315103	comp53563_c0_seq1|comp53563_c0_seq3|comp48078_c0_seq1|comp25256_c0_seq1|comp55236_c2_seq1|comp55236_c2_seq2|comp34491_c0_seq1|comp34491_c0_seq3|comp34491_c0_seq2	http://amigo.geneontology.org/cgi-bin/amigo/term_details?term=GO:0009725
establishment of protein localization to organelle	GO:0072594	3	521	0.14643	0.315103	comp52316_c0_seq1|comp52316_c0_seq3|comp52316_c0_seq2	http://amigo.geneontology.org/cgi-bin/amigo/term_details?term=GO:0072594
cis-trans isomerase activity	GO:0016859	1	62	0.146546	0.315103	comp51002_c0_seq1	http://amigo.geneontology.org/cgi-bin/amigo/term_details?term=GO:0016859
sphingolipid metabolic process	GO:0006665	1	62	0.146546	0.315103	comp57603_c0_seq1	http://amigo.geneontology.org/cgi-bin/amigo/term_details?term=GO:0006665
plant epidermis morphogenesis	GO:0090626	2	271	0.150734	0.322832	comp53563_c0_seq1|comp53563_c0_seq3	http://amigo.geneontology.org/cgi-bin/amigo/term_details?term=GO:0090626
aromatic compound biosynthetic process	GO:0019438	13	3724	0.153632	0.327748	comp52316_c0_seq1|comp55236_c2_seq1|comp52316_c0_seq3|comp52316_c0_seq2|comp53516_c0_seq1|comp53516_c0_seq2|comp53516_c0_seq3|comp53516_c0_seq4|comp53516_c0_seq5|comp53516_c0_seq6|comp53516_c0_seq7|comp53516_c0_seq8|comp55236_c2_seq2	http://amigo.geneontology.org/cgi-bin/amigo/term_details?term=GO:0019438
protein localization to organelle	GO:0033365	3	538	0.156466	0.33249	comp52316_c0_seq1|comp52316_c0_seq3|comp52316_c0_seq2	http://amigo.geneontology.org/cgi-bin/amigo/term_details?term=GO:0033365
negative regulation of gene expression	GO:0010629	3	540	0.157661	0.333725	comp52316_c0_seq1|comp52316_c0_seq3|comp52316_c0_seq2	http://amigo.geneontology.org/cgi-bin/amigo/term_details?term=GO:0010629
cellular response to chemical stimulus	GO:0070887	8	2087	0.161801	0.341162	comp53563_c0_seq1|comp53563_c0_seq3|comp25256_c0_seq1|comp55236_c2_seq1|comp55236_c2_seq2|comp34491_c0_seq1|comp34491_c0_seq3|comp34491_c0_seq2	http://amigo.geneontology.org/cgi-bin/amigo/term_details?term=GO:0070887
regulation of nucleobase-containing compound metabolic process	GO:0019219	10	2758	0.164327	0.345149	comp55236_c2_seq1|comp55236_c2_seq2|comp53516_c0_seq1|comp53516_c0_seq2|comp53516_c0_seq3|comp53516_c0_seq4|comp53516_c0_seq5|comp53516_c0_seq6|comp53516_c0_seq7|comp53516_c0_seq8	http://amigo.geneontology.org/cgi-bin/amigo/term_details?term=GO:0019219
hydrolase activity, acting on carbon-nitrogen (but not peptide) bonds, in linear amides	GO:0016811	1	72	0.167746	0.350601	comp57603_c0_seq1	http://amigo.geneontology.org/cgi-bin/amigo/term_details?term=GO:0016811
leaf senescence	GO:0010150	1	73	0.169837	0.352638	comp25256_c0_seq1	http://amigo.geneontology.org/cgi-bin/amigo/term_details?term=GO:0010150
regulation of nitrogen compound metabolic process	GO:0051171	10	2785	0.171184	0.354084	comp55236_c2_seq1|comp55236_c2_seq2|comp53516_c0_seq1|comp53516_c0_seq2|comp53516_c0_seq3|comp53516_c0_seq4|comp53516_c0_seq5|comp53516_c0_seq6|comp53516_c0_seq7|comp53516_c0_seq8	http://amigo.geneontology.org/cgi-bin/amigo/term_details?term=GO:0051171
localization	GO:0051179	13	3813	0.172515	0.355486	comp59193_c0_seq1|comp52316_c0_seq1|comp52316_c0_seq3|comp52316_c0_seq2|comp53516_c0_seq1|comp53516_c0_seq2|comp53516_c0_seq3|comp53516_c0_seq4|comp53516_c0_seq5|comp53516_c0_seq6|comp53516_c0_seq7|comp53516_c0_seq8|comp37858_c0_seq2	http://amigo.geneontology.org/cgi-bin/amigo/term_details?term=GO:0051179
transcription, DNA-templated	GO:0006351	10	2795	0.173758	0.355855	comp55236_c2_seq1|comp55236_c2_seq2|comp53516_c0_seq1|comp53516_c0_seq2|comp53516_c0_seq3|comp53516_c0_seq4|comp53516_c0_seq5|comp53516_c0_seq6|comp53516_c0_seq7|comp53516_c0_seq8	http://amigo.geneontology.org/cgi-bin/amigo/term_details?term=GO:0006351
intra-Golgi vesicle-mediated transport	GO:0006891	1	75	0.174002	0.355855	comp59193_c0_seq1	http://amigo.geneontology.org/cgi-bin/amigo/term_details?term=GO:0006891
nucleic acid-templated transcription	GO:0097659	10	2808	0.177131	0.357936	comp55236_c2_seq1|comp55236_c2_seq2|comp53516_c0_seq1|comp53516_c0_seq2|comp53516_c0_seq3|comp53516_c0_seq4|comp53516_c0_seq5|comp53516_c0_seq6|comp53516_c0_seq7|comp53516_c0_seq8	http://amigo.geneontology.org/cgi-bin/amigo/term_details?term=GO:0097659
RNA biosynthetic process	GO:0032774	10	2810	0.177652	0.357936	comp55236_c2_seq1|comp55236_c2_seq2|comp53516_c0_seq1|comp53516_c0_seq2|comp53516_c0_seq3|comp53516_c0_seq4|comp53516_c0_seq5|comp53516_c0_seq6|comp53516_c0_seq7|comp53516_c0_seq8	http://amigo.geneontology.org/cgi-bin/amigo/term_details?term=GO:0032774
regulation of cellular macromolecule biosynthetic process	GO:2000112	10	2816	0.179221	0.359765	comp55236_c2_seq1|comp55236_c2_seq2|comp53516_c0_seq1|comp53516_c0_seq2|comp53516_c0_seq3|comp53516_c0_seq4|comp53516_c0_seq5|comp53516_c0_seq6|comp53516_c0_seq7|comp53516_c0_seq8	http://amigo.geneontology.org/cgi-bin/amigo/term_details?term=GO:2000112
regulation of macromolecule biosynthetic process	GO:0010556	10	2826	0.181851	0.363701	comp55236_c2_seq1|comp55236_c2_seq2|comp53516_c0_seq1|comp53516_c0_seq2|comp53516_c0_seq3|comp53516_c0_seq4|comp53516_c0_seq5|comp53516_c0_seq6|comp53516_c0_seq7|comp53516_c0_seq8	http://amigo.geneontology.org/cgi-bin/amigo/term_details?term=GO:0010556
exonuclease activity	GO:0004527	1	80	0.184326	0.367301	comp48078_c0_seq1	http://amigo.geneontology.org/cgi-bin/amigo/term_details?term=GO:0004527
protein metabolic process	GO:0019538	15	4569	0.185368	0.36803	comp53563_c0_seq1|comp53563_c0_seq3|comp25256_c0_seq1|comp51002_c0_seq1|comp47831_c0_seq1|comp53516_c0_seq1|comp53516_c0_seq2|comp53516_c0_seq3|comp53516_c0_seq4|comp53516_c0_seq5|comp53516_c0_seq6|comp53516_c0_seq7|comp53516_c0_seq8|comp52608_c0_seq1|comp52608_c0_seq2	http://amigo.geneontology.org/cgi-bin/amigo/term_details?term=GO:0019538
protein ubiquitination	GO:0016567	3	588	0.187113	0.370144	comp25256_c0_seq1|comp52608_c0_seq1|comp52608_c0_seq2	http://amigo.geneontology.org/cgi-bin/amigo/term_details?term=GO:0016567
RNA phosphodiester bond hydrolysis	GO:0090501	1	82	0.188419	0.371377	comp48078_c0_seq1	http://amigo.geneontology.org/cgi-bin/amigo/term_details?term=GO:0090501
regulation of cellular biosynthetic process	GO:0031326	10	2863	0.19173	0.376539	comp55236_c2_seq1|comp55236_c2_seq2|comp53516_c0_seq1|comp53516_c0_seq2|comp53516_c0_seq3|comp53516_c0_seq4|comp53516_c0_seq5|comp53516_c0_seq6|comp53516_c0_seq7|comp53516_c0_seq8	http://amigo.geneontology.org/cgi-bin/amigo/term_details?term=GO:0031326
ribonuclease activity	GO:0004540	1	84	0.192492	0.376674	comp48078_c0_seq1	http://amigo.geneontology.org/cgi-bin/amigo/term_details?term=GO:0004540
response to endogenous stimulus	GO:0009719	9	2532	0.194312	0.378874	comp53563_c0_seq1|comp53563_c0_seq3|comp48078_c0_seq1|comp25256_c0_seq1|comp55236_c2_seq1|comp55236_c2_seq2|comp34491_c0_seq1|comp34491_c0_seq3|comp34491_c0_seq2	http://amigo.geneontology.org/cgi-bin/amigo/term_details?term=GO:0009719
organelle organization	GO:0006996	8	2203	0.196865	0.38248	comp53516_c0_seq1|comp53516_c0_seq2|comp53516_c0_seq3|comp53516_c0_seq4|comp53516_c0_seq5|comp53516_c0_seq6|comp53516_c0_seq7|comp53516_c0_seq8	http://amigo.geneontology.org/cgi-bin/amigo/term_details?term=GO:0006996
protein modification by small protein conjugation	GO:0032446	3	614	0.203619	0.394194	comp25256_c0_seq1|comp52608_c0_seq1|comp52608_c0_seq2	http://amigo.geneontology.org/cgi-bin/amigo/term_details?term=GO:0032446
organic cyclic compound biosynthetic process	GO:1901362	13	3968	0.207955	0.401161	comp52316_c0_seq1|comp55236_c2_seq1|comp52316_c0_seq3|comp52316_c0_seq2|comp53516_c0_seq1|comp53516_c0_seq2|comp53516_c0_seq3|comp53516_c0_seq4|comp53516_c0_seq5|comp53516_c0_seq6|comp53516_c0_seq7|comp53516_c0_seq8|comp55236_c2_seq2	http://amigo.geneontology.org/cgi-bin/amigo/term_details?term=GO:1901362
endocytosis	GO:0006897	1	97	0.21847	0.417681	comp37858_c0_seq2	http://amigo.geneontology.org/cgi-bin/amigo/term_details?term=GO:0006897
regulation of biosynthetic process	GO:0009889	10	2963	0.219559	0.417681	comp55236_c2_seq1|comp55236_c2_seq2|comp53516_c0_seq1|comp53516_c0_seq2|comp53516_c0_seq3|comp53516_c0_seq4|comp53516_c0_seq5|comp53516_c0_seq6|comp53516_c0_seq7|comp53516_c0_seq8	http://amigo.geneontology.org/cgi-bin/amigo/term_details?term=GO:0009889
nucleic acid binding	GO:0003676	11	3312	0.21959	0.417681	comp55236_c2_seq1|comp48078_c0_seq1|comp55236_c2_seq2|comp53516_c0_seq1|comp53516_c0_seq2|comp53516_c0_seq3|comp53516_c0_seq4|comp53516_c0_seq5|comp53516_c0_seq6|comp53516_c0_seq7|comp53516_c0_seq8	http://amigo.geneontology.org/cgi-bin/amigo/term_details?term=GO:0003676
mitochondrial matrix	GO:0005759	1	98	0.220434	0.417826	comp47831_c0_seq1	http://amigo.geneontology.org/cgi-bin/amigo/term_details?term=GO:0005759
organ senescence	GO:0010260	1	99	0.222392	0.420075	comp25256_c0_seq1	http://amigo.geneontology.org/cgi-bin/amigo/term_details?term=GO:0010260
protein binding	GO:0005515	11	3344	0.228295	0.429537	comp53563_c0_seq1|comp53563_c0_seq3|comp52316_c0_seq1|comp25256_c0_seq1|comp55236_c2_seq1|comp52316_c0_seq3|comp52316_c0_seq2|comp47831_c0_seq1|comp55236_c2_seq2|comp52608_c0_seq1|comp52608_c0_seq2	http://amigo.geneontology.org/cgi-bin/amigo/term_details?term=GO:0005515
regulation of biological process	GO:0050789	19	6213	0.228981	0.429537	comp53563_c0_seq1|comp53563_c0_seq3|comp55236_c2_seq2|comp52316_c0_seq1|comp25256_c0_seq1|comp55236_c2_seq1|comp52316_c0_seq3|comp52316_c0_seq2|comp53516_c0_seq1|comp53516_c0_seq2|comp53516_c0_seq3|comp53516_c0_seq4|comp53516_c0_seq5|comp53516_c0_seq6|comp53516_c0_seq7|comp53516_c0_seq8|comp34491_c0_seq3|comp34491_c0_seq2|comp34491_c0_seq1	http://amigo.geneontology.org/cgi-bin/amigo/term_details?term=GO:0050789
protein homodimerization activity	GO:0042803	1	103	0.230177	0.430297	comp47831_c0_seq1	http://amigo.geneontology.org/cgi-bin/amigo/term_details?term=GO:0042803
nucleobase-containing compound metabolic process	GO:0006139	15	4792	0.23429	0.436485	comp52316_c0_seq1|comp43126_c0_seq1|comp55236_c2_seq1|comp48078_c0_seq1|comp52316_c0_seq3|comp52316_c0_seq2|comp53516_c0_seq1|comp53516_c0_seq2|comp53516_c0_seq3|comp53516_c0_seq4|comp53516_c0_seq5|comp53516_c0_seq6|comp53516_c0_seq7|comp53516_c0_seq8|comp55236_c2_seq2	http://amigo.geneontology.org/cgi-bin/amigo/term_details?term=GO:0006139
single-organism biosynthetic process	GO:0044711	11	3391	0.241319	0.448046	comp52316_c0_seq1|comp52316_c0_seq3|comp52316_c0_seq2|comp53516_c0_seq1|comp53516_c0_seq2|comp53516_c0_seq3|comp53516_c0_seq4|comp53516_c0_seq5|comp53516_c0_seq6|comp53516_c0_seq7|comp53516_c0_seq8	http://amigo.geneontology.org/cgi-bin/amigo/term_details?term=GO:0044711
cytoplasmic transport	GO:0016482	3	680	0.246823	0.456707	comp52316_c0_seq1|comp52316_c0_seq3|comp52316_c0_seq2	http://amigo.geneontology.org/cgi-bin/amigo/term_details?term=GO:0016482
sulfur compound metabolic process	GO:0006790	3	694	0.256171	0.472397	comp52316_c0_seq1|comp52316_c0_seq3|comp52316_c0_seq2	http://amigo.geneontology.org/cgi-bin/amigo/term_details?term=GO:0006790
embryo sac egg cell differentiation	GO:0009560	1	121	0.264256	0.48566	comp48078_c0_seq1	http://amigo.geneontology.org/cgi-bin/amigo/term_details?term=GO:0009560
female gamete generation	GO:0007292	1	123	0.267948	0.490788	comp48078_c0_seq1	http://amigo.geneontology.org/cgi-bin/amigo/term_details?term=GO:0007292
regulation of primary metabolic process	GO:0080090	10	3194	0.289131	0.52781	comp55236_c2_seq1|comp55236_c2_seq2|comp53516_c0_seq1|comp53516_c0_seq2|comp53516_c0_seq3|comp53516_c0_seq4|comp53516_c0_seq5|comp53516_c0_seq6|comp53516_c0_seq7|comp53516_c0_seq8	http://amigo.geneontology.org/cgi-bin/amigo/term_details?term=GO:0080090
cellular component organization	GO:0016043	12	3929	0.291565	0.530473	comp59193_c0_seq1|comp52316_c0_seq1|comp52316_c0_seq3|comp52316_c0_seq2|comp53516_c0_seq1|comp53516_c0_seq2|comp53516_c0_seq3|comp53516_c0_seq4|comp53516_c0_seq5|comp53516_c0_seq6|comp53516_c0_seq7|comp53516_c0_seq8	http://amigo.geneontology.org/cgi-bin/amigo/term_details?term=GO:0016043
phospholipid binding	GO:0005543	1	138	0.295056	0.535035	comp58706_c0_seq1	http://amigo.geneontology.org/cgi-bin/amigo/term_details?term=GO:0005543
regulation of cellular metabolic process	GO:0031323	10	3234	0.301772	0.545395	comp55236_c2_seq1|comp55236_c2_seq2|comp53516_c0_seq1|comp53516_c0_seq2|comp53516_c0_seq3|comp53516_c0_seq4|comp53516_c0_seq5|comp53516_c0_seq6|comp53516_c0_seq7|comp53516_c0_seq8	http://amigo.geneontology.org/cgi-bin/amigo/term_details?term=GO:0031323
secondary metabolic process	GO:0019748	3	768	0.306198	0.550368	comp52316_c0_seq1|comp52316_c0_seq3|comp52316_c0_seq2	http://amigo.geneontology.org/cgi-bin/amigo/term_details?term=GO:0019748
regulation of response to stimulus	GO:0048583	3	770	0.307559	0.550368	comp34491_c0_seq1|comp34491_c0_seq3|comp34491_c0_seq2	http://amigo.geneontology.org/cgi-bin/amigo/term_details?term=GO:0048583
protein modification by small protein conjugation or removal	GO:0070647	3	770	0.307559	0.550368	comp25256_c0_seq1|comp52608_c0_seq1|comp52608_c0_seq2	http://amigo.geneontology.org/cgi-bin/amigo/term_details?term=GO:0070647
signal transduction	GO:0007165	8	2534	0.310402	0.553635	comp53563_c0_seq1|comp53563_c0_seq3|comp25256_c0_seq1|comp55236_c2_seq1|comp55236_c2_seq2|comp34491_c0_seq1|comp34491_c0_seq3|comp34491_c0_seq2	http://amigo.geneontology.org/cgi-bin/amigo/term_details?term=GO:0007165
cell division	GO:0051301	2	451	0.314919	0.559464	comp55236_c2_seq1|comp55236_c2_seq2	http://amigo.geneontology.org/cgi-bin/amigo/term_details?term=GO:0051301
carbohydrate derivative biosynthetic process	GO:1901137	3	782	0.315727	0.559464	comp52316_c0_seq1|comp52316_c0_seq3|comp52316_c0_seq2	http://amigo.geneontology.org/cgi-bin/amigo/term_details?term=GO:1901137
cellular process involved in reproduction in multicellular organism	GO:0022412	1	152	0.31945	0.564223	comp48078_c0_seq1	http://amigo.geneontology.org/cgi-bin/amigo/term_details?term=GO:0022412
aging	GO:0007568	1	157	0.327956	0.577373	comp25256_c0_seq1	http://amigo.geneontology.org/cgi-bin/amigo/term_details?term=GO:0007568
post-embryonic morphogenesis	GO:0009886	2	469	0.331383	0.581524	comp53563_c0_seq1|comp53563_c0_seq3	http://amigo.geneontology.org/cgi-bin/amigo/term_details?term=GO:0009886
nucleobase-containing compound catabolic process	GO:0034655	1	161	0.334685	0.584565	comp43126_c0_seq1	http://amigo.geneontology.org/cgi-bin/amigo/term_details?term=GO:0034655
regulation of cellular process	GO:0050794	16	5577	0.335265	0.584565	comp53563_c0_seq1|comp53563_c0_seq3|comp25256_c0_seq1|comp55236_c2_seq1|comp55236_c2_seq2|comp53516_c0_seq1|comp53516_c0_seq2|comp53516_c0_seq3|comp53516_c0_seq4|comp53516_c0_seq5|comp53516_c0_seq6|comp53516_c0_seq7|comp53516_c0_seq8|comp34491_c0_seq3|comp34491_c0_seq2|comp34491_c0_seq1	http://amigo.geneontology.org/cgi-bin/amigo/term_details?term=GO:0050794
floral whorl development	GO:0048438	2	475	0.336847	0.585446	comp53563_c0_seq1|comp53563_c0_seq3	http://amigo.geneontology.org/cgi-bin/amigo/term_details?term=GO:0048438
single organism signaling	GO:0044700	8	2613	0.339442	0.586851	comp53563_c0_seq1|comp53563_c0_seq3|comp25256_c0_seq1|comp55236_c2_seq1|comp55236_c2_seq2|comp34491_c0_seq1|comp34491_c0_seq3|comp34491_c0_seq2	http://amigo.geneontology.org/cgi-bin/amigo/term_details?term=GO:0044700
signaling	GO:0023052	8	2614	0.339812	0.586851	comp53563_c0_seq1|comp53563_c0_seq3|comp25256_c0_seq1|comp55236_c2_seq1|comp55236_c2_seq2|comp34491_c0_seq1|comp34491_c0_seq3|comp34491_c0_seq2	http://amigo.geneontology.org/cgi-bin/amigo/term_details?term=GO:0023052
heterocycle metabolic process	GO:0046483	15	5233	0.343425	0.591213	comp52316_c0_seq1|comp43126_c0_seq1|comp55236_c2_seq1|comp48078_c0_seq1|comp52316_c0_seq3|comp52316_c0_seq2|comp53516_c0_seq1|comp53516_c0_seq2|comp53516_c0_seq3|comp53516_c0_seq4|comp53516_c0_seq5|comp53516_c0_seq6|comp53516_c0_seq7|comp53516_c0_seq8|comp55236_c2_seq2	http://amigo.geneontology.org/cgi-bin/amigo/term_details?term=GO:0046483
single-organism intracellular transport	GO:1902582	4	1176	0.344744	0.591509	comp52316_c0_seq1|comp52316_c0_seq3|comp59193_c0_seq1|comp52316_c0_seq2	http://amigo.geneontology.org/cgi-bin/amigo/term_details?term=GO:1902582
cellular nitrogen compound metabolic process	GO:0034641	15	5242	0.345772	0.591509	comp52316_c0_seq1|comp43126_c0_seq1|comp55236_c2_seq1|comp48078_c0_seq1|comp52316_c0_seq3|comp52316_c0_seq2|comp53516_c0_seq1|comp53516_c0_seq2|comp53516_c0_seq3|comp53516_c0_seq4|comp53516_c0_seq5|comp53516_c0_seq6|comp53516_c0_seq7|comp53516_c0_seq8|comp55236_c2_seq2	http://amigo.geneontology.org/cgi-bin/amigo/term_details?term=GO:0034641
gamete generation	GO:0007276	1	171	0.351212	0.598932	comp48078_c0_seq1	http://amigo.geneontology.org/cgi-bin/amigo/term_details?term=GO:0007276
megagametogenesis	GO:0009561	1	176	0.359322	0.608944	comp48078_c0_seq1	http://amigo.geneontology.org/cgi-bin/amigo/term_details?term=GO:0009561
identical protein binding	GO:0042802	1	176	0.359322	0.608944	comp47831_c0_seq1	http://amigo.geneontology.org/cgi-bin/amigo/term_details?term=GO:0042802
protein targeting	GO:0006605	3	870	0.375502	0.630813	comp52316_c0_seq1|comp52316_c0_seq3|comp52316_c0_seq2	http://amigo.geneontology.org/cgi-bin/amigo/term_details?term=GO:0006605
nitrogen compound metabolic process	GO:0006807	16	5736	0.375506	0.630813	comp52316_c0_seq1|comp43126_c0_seq1|comp55236_c2_seq1|comp48078_c0_seq1|comp52316_c0_seq3|comp52316_c0_seq2|comp57603_c0_seq1|comp53516_c0_seq1|comp53516_c0_seq2|comp53516_c0_seq3|comp53516_c0_seq4|comp53516_c0_seq5|comp53516_c0_seq6|comp53516_c0_seq7|comp53516_c0_seq8|comp55236_c2_seq2	http://amigo.geneontology.org/cgi-bin/amigo/term_details?term=GO:0006807
response to hydrogen peroxide	GO:0042542	1	187	0.376807	0.630813	comp25256_c0_seq1	http://amigo.geneontology.org/cgi-bin/amigo/term_details?term=GO:0042542
carbohydrate derivative metabolic process	GO:1901135	4	1233	0.376864	0.630813	comp43126_c0_seq1|comp52316_c0_seq1|comp52316_c0_seq3|comp52316_c0_seq2	http://amigo.geneontology.org/cgi-bin/amigo/term_details?term=GO:1901135
membrane lipid metabolic process	GO:0006643	1	188	0.378373	0.631395	comp57603_c0_seq1	http://amigo.geneontology.org/cgi-bin/amigo/term_details?term=GO:0006643
transmembrane receptor protein serine/threonine kinase activity	GO:0004675	2	523	0.380001	0.631446	comp53563_c0_seq1|comp53563_c0_seq3	http://amigo.geneontology.org/cgi-bin/amigo/term_details?term=GO:0004675
transmembrane receptor protein kinase activity	GO:0019199	2	525	0.381775	0.631446	comp53563_c0_seq1|comp53563_c0_seq3	http://amigo.geneontology.org/cgi-bin/amigo/term_details?term=GO:0019199
peptide receptor activity	GO:0001653	2	526	0.382661	0.631446	comp53563_c0_seq1|comp53563_c0_seq3	http://amigo.geneontology.org/cgi-bin/amigo/term_details?term=GO:0001653
nucleic acid phosphodiester bond hydrolysis	GO:0090305	1	191	0.383047	0.631446	comp48078_c0_seq1	http://amigo.geneontology.org/cgi-bin/amigo/term_details?term=GO:0090305
single-organism cellular localization	GO:1902580	3	888	0.387628	0.636372	comp52316_c0_seq1|comp52316_c0_seq3|comp52316_c0_seq2	http://amigo.geneontology.org/cgi-bin/amigo/term_details?term=GO:1902580
RNA metabolic process	GO:0016070	11	3879	0.388374	0.636372	comp55236_c2_seq1|comp48078_c0_seq1|comp55236_c2_seq2|comp53516_c0_seq1|comp53516_c0_seq2|comp53516_c0_seq3|comp53516_c0_seq4|comp53516_c0_seq5|comp53516_c0_seq6|comp53516_c0_seq7|comp53516_c0_seq8	http://amigo.geneontology.org/cgi-bin/amigo/term_details?term=GO:0016070
flower development	GO:0009908	3	899	0.39501	0.645302	comp53563_c0_seq1|comp53563_c0_seq3|comp51002_c0_seq1	http://amigo.geneontology.org/cgi-bin/amigo/term_details?term=GO:0009908
biological regulation	GO:0065007	19	6984	0.399475	0.650641	comp53563_c0_seq1|comp53563_c0_seq3|comp55236_c2_seq2|comp52316_c0_seq1|comp25256_c0_seq1|comp55236_c2_seq1|comp52316_c0_seq3|comp52316_c0_seq2|comp53516_c0_seq1|comp53516_c0_seq2|comp53516_c0_seq3|comp53516_c0_seq4|comp53516_c0_seq5|comp53516_c0_seq6|comp53516_c0_seq7|comp53516_c0_seq8|comp34491_c0_seq3|comp34491_c0_seq2|comp34491_c0_seq1	http://amigo.geneontology.org/cgi-bin/amigo/term_details?term=GO:0065007
nuclease activity	GO:0004518	1	203	0.401393	0.651454	comp48078_c0_seq1	http://amigo.geneontology.org/cgi-bin/amigo/term_details?term=GO:0004518
reproductive shoot system development	GO:0090567	3	910	0.402369	0.651454	comp53563_c0_seq1|comp53563_c0_seq3|comp51002_c0_seq1	http://amigo.geneontology.org/cgi-bin/amigo/term_details?term=GO:0090567
cellular component organization or biogenesis	GO:0071840	12	4332	0.41025	0.661019	comp59193_c0_seq1|comp52316_c0_seq1|comp52316_c0_seq3|comp52316_c0_seq2|comp53516_c0_seq1|comp53516_c0_seq2|comp53516_c0_seq3|comp53516_c0_seq4|comp53516_c0_seq5|comp53516_c0_seq6|comp53516_c0_seq7|comp53516_c0_seq8	http://amigo.geneontology.org/cgi-bin/amigo/term_details?term=GO:0071840
transmembrane signaling receptor activity	GO:0004888	2	558	0.410706	0.661019	comp53563_c0_seq1|comp53563_c0_seq3	http://amigo.geneontology.org/cgi-bin/amigo/term_details?term=GO:0004888
response to bacterium	GO:0009617	2	561	0.413304	0.663237	comp53563_c0_seq1|comp53563_c0_seq3	http://amigo.geneontology.org/cgi-bin/amigo/term_details?term=GO:0009617
floral organ development	GO:0048437	2	563	0.415032	0.664052	comp53563_c0_seq1|comp53563_c0_seq3	http://amigo.geneontology.org/cgi-bin/amigo/term_details?term=GO:0048437
ubiquitin-like protein ligase binding	GO:0044389	2	566	0.41762	0.664285	comp53563_c0_seq1|comp53563_c0_seq3	http://amigo.geneontology.org/cgi-bin/amigo/term_details?term=GO:0044389
ubiquitin protein ligase binding	GO:0031625	2	566	0.41762	0.664285	comp53563_c0_seq1|comp53563_c0_seq3	http://amigo.geneontology.org/cgi-bin/amigo/term_details?term=GO:0031625
cellular aromatic compound metabolic process	GO:0006725	15	5523	0.420188	0.666421	comp52316_c0_seq1|comp43126_c0_seq1|comp55236_c2_seq1|comp48078_c0_seq1|comp52316_c0_seq3|comp52316_c0_seq2|comp53516_c0_seq1|comp53516_c0_seq2|comp53516_c0_seq3|comp53516_c0_seq4|comp53516_c0_seq5|comp53516_c0_seq6|comp53516_c0_seq7|comp53516_c0_seq8|comp55236_c2_seq2	http://amigo.geneontology.org/cgi-bin/amigo/term_details?term=GO:0006725
intracellular transport	GO:0046907	4	1324	0.42774	0.676426	comp52316_c0_seq1|comp52316_c0_seq3|comp59193_c0_seq1|comp52316_c0_seq2	http://amigo.geneontology.org/cgi-bin/amigo/term_details?term=GO:0046907
organonitrogen compound metabolic process	GO:1901564	5	1711	0.431749	0.680786	comp57603_c0_seq1|comp43126_c0_seq1|comp52316_c0_seq1|comp52316_c0_seq3|comp52316_c0_seq2	http://amigo.geneontology.org/cgi-bin/amigo/term_details?term=GO:1901564
signaling receptor activity	GO:0038023	2	584	0.433023	0.680822	comp53563_c0_seq1|comp53563_c0_seq3	http://amigo.geneontology.org/cgi-bin/amigo/term_details?term=GO:0038023
root development	GO:0048364	2	598	0.444849	0.692728	comp55236_c2_seq1|comp55236_c2_seq2	http://amigo.geneontology.org/cgi-bin/amigo/term_details?term=GO:0048364
sexual reproduction	GO:0019953	1	233	0.444907	0.692728	comp48078_c0_seq1	http://amigo.geneontology.org/cgi-bin/amigo/term_details?term=GO:0019953
embryo sac development	GO:0009553	1	233	0.444907	0.692728	comp48078_c0_seq1	http://amigo.geneontology.org/cgi-bin/amigo/term_details?term=GO:0009553
root system development	GO:0022622	2	599	0.445689	0.692728	comp55236_c2_seq1|comp55236_c2_seq2	http://amigo.geneontology.org/cgi-bin/amigo/term_details?term=GO:0022622
carbohydrate binding	GO:0030246	1	235	0.447693	0.69386	comp25256_c0_seq1	http://amigo.geneontology.org/cgi-bin/amigo/term_details?term=GO:0030246
response to organic substance	GO:0010033	9	3303	0.452139	0.69876	comp53563_c0_seq1|comp53563_c0_seq3|comp48078_c0_seq1|comp25256_c0_seq1|comp55236_c2_seq1|comp55236_c2_seq2|comp34491_c0_seq1|comp34491_c0_seq3|comp34491_c0_seq2	http://amigo.geneontology.org/cgi-bin/amigo/term_details?term=GO:0010033
chloroplast	GO:0009507	10	3706	0.456742	0.700865	comp43126_c0_seq1|comp47831_c0_seq1|comp53516_c0_seq1|comp53516_c0_seq2|comp53516_c0_seq3|comp53516_c0_seq4|comp53516_c0_seq5|comp53516_c0_seq6|comp53516_c0_seq7|comp53516_c0_seq8	http://amigo.geneontology.org/cgi-bin/amigo/term_details?term=GO:0009507
copper ion binding	GO:0005507	1	242	0.457334	0.700865	comp47831_c0_seq1	http://amigo.geneontology.org/cgi-bin/amigo/term_details?term=GO:0005507
receptor activity	GO:0004872	2	613	0.457366	0.700865	comp53563_c0_seq1|comp53563_c0_seq3	http://amigo.geneontology.org/cgi-bin/amigo/term_details?term=GO:0004872
cell communication	GO:0007154	8	2934	0.459409	0.702018	comp53563_c0_seq1|comp53563_c0_seq3|comp25256_c0_seq1|comp55236_c2_seq1|comp55236_c2_seq2|comp34491_c0_seq1|comp34491_c0_seq3|comp34491_c0_seq2	http://amigo.geneontology.org/cgi-bin/amigo/term_details?term=GO:0007154
isomerase activity	GO:0016853	1	251	0.469483	0.715402	comp51002_c0_seq1	http://amigo.geneontology.org/cgi-bin/amigo/term_details?term=GO:0016853
plant epidermis development	GO:0090558	2	635	0.475424	0.721017	comp53563_c0_seq1|comp53563_c0_seq3	http://amigo.geneontology.org/cgi-bin/amigo/term_details?term=GO:0090558
plastid	GO:0009536	10	3764	0.475818	0.721017	comp43126_c0_seq1|comp47831_c0_seq1|comp53516_c0_seq1|comp53516_c0_seq2|comp53516_c0_seq3|comp53516_c0_seq4|comp53516_c0_seq5|comp53516_c0_seq6|comp53516_c0_seq7|comp53516_c0_seq8	http://amigo.geneontology.org/cgi-bin/amigo/term_details?term=GO:0009536
organic cyclic compound metabolic process	GO:1901360	15	5738	0.47752	0.721585	comp52316_c0_seq1|comp43126_c0_seq1|comp55236_c2_seq1|comp48078_c0_seq1|comp52316_c0_seq3|comp52316_c0_seq2|comp53516_c0_seq1|comp53516_c0_seq2|comp53516_c0_seq3|comp53516_c0_seq4|comp53516_c0_seq5|comp53516_c0_seq6|comp53516_c0_seq7|comp53516_c0_seq8|comp55236_c2_seq2	http://amigo.geneontology.org/cgi-bin/amigo/term_details?term=GO:1901360
intracellular protein transport	GO:0006886	3	1030	0.480557	0.724163	comp52316_c0_seq1|comp52316_c0_seq3|comp52316_c0_seq2	http://amigo.geneontology.org/cgi-bin/amigo/term_details?term=GO:0006886
carbohydrate derivative catabolic process	GO:1901136	1	267	0.490413	0.736974	comp43126_c0_seq1	http://amigo.geneontology.org/cgi-bin/amigo/term_details?term=GO:1901136
organonitrogen compound biosynthetic process	GO:1901566	3	1049	0.492504	0.738078	comp52316_c0_seq1|comp52316_c0_seq3|comp52316_c0_seq2	http://amigo.geneontology.org/cgi-bin/amigo/term_details?term=GO:1901566
meristem maintenance	GO:0010073	1	270	0.494244	0.738651	comp51002_c0_seq1	http://amigo.geneontology.org/cgi-bin/amigo/term_details?term=GO:0010073
multi-organism process	GO:0051704	6	2268	0.507361	0.754357	comp53563_c0_seq1|comp53563_c0_seq3|comp48078_c0_seq1|comp52316_c0_seq1|comp52316_c0_seq3|comp52316_c0_seq2	http://amigo.geneontology.org/cgi-bin/amigo/term_details?term=GO:0051704
single organism reproductive process	GO:0044702	5	1870	0.507527	0.754357	comp47831_c0_seq1|comp53563_c0_seq1|comp53563_c0_seq3|comp48078_c0_seq1|comp51002_c0_seq1	http://amigo.geneontology.org/cgi-bin/amigo/term_details?term=GO:0044702
cellular protein localization	GO:0034613	3	1076	0.509244	0.754846	comp52316_c0_seq1|comp52316_c0_seq3|comp52316_c0_seq2	http://amigo.geneontology.org/cgi-bin/amigo/term_details?term=GO:0034613
post-embryonic organ development	GO:0048569	2	685	0.515064	0.761399	comp53563_c0_seq1|comp53563_c0_seq3	http://amigo.geneontology.org/cgi-bin/amigo/term_details?term=GO:0048569
cellular macromolecule localization	GO:0070727	3	1104	0.52629	0.775886	comp52316_c0_seq1|comp52316_c0_seq3|comp52316_c0_seq2	http://amigo.geneontology.org/cgi-bin/amigo/term_details?term=GO:0070727
enzyme binding	GO:0019899	2	704	0.529597	0.777883	comp53563_c0_seq1|comp53563_c0_seq3	http://amigo.geneontology.org/cgi-bin/amigo/term_details?term=GO:0019899
cytoskeleton	GO:0005856	1	300	0.531011	0.777883	comp37858_c0_seq2	http://amigo.geneontology.org/cgi-bin/amigo/term_details?term=GO:0005856
nucleic acid metabolic process	GO:0090304	11	4342	0.532672	0.777883	comp55236_c2_seq1|comp48078_c0_seq1|comp55236_c2_seq2|comp53516_c0_seq1|comp53516_c0_seq2|comp53516_c0_seq3|comp53516_c0_seq4|comp53516_c0_seq5|comp53516_c0_seq6|comp53516_c0_seq7|comp53516_c0_seq8	http://amigo.geneontology.org/cgi-bin/amigo/term_details?term=GO:0090304
enzyme regulator activity	GO:0030234	1	302	0.533365	0.777883	comp47831_c0_seq1	http://amigo.geneontology.org/cgi-bin/amigo/term_details?term=GO:0030234
response to reactive oxygen species	GO:0000302	1	310	0.542663	0.789328	comp25256_c0_seq1	http://amigo.geneontology.org/cgi-bin/amigo/term_details?term=GO:0000302
macromolecule metabolic process	GO:0043170	21	8422	0.547571	0.792465	comp53563_c0_seq1|comp53563_c0_seq3|comp55236_c2_seq1|comp52316_c0_seq1|comp25256_c0_seq1|comp48078_c0_seq1|comp51002_c0_seq1|comp52316_c0_seq3|comp52316_c0_seq2|comp47831_c0_seq1|comp53516_c0_seq1|comp53516_c0_seq2|comp53516_c0_seq3|comp53516_c0_seq4|comp53516_c0_seq5|comp53516_c0_seq6|comp53516_c0_seq7|comp53516_c0_seq8|comp55236_c2_seq2|comp52608_c0_seq1|comp52608_c0_seq2	http://amigo.geneontology.org/cgi-bin/amigo/term_details?term=GO:0043170
lipid binding	GO:0008289	1	316	0.549515	0.792465	comp58706_c0_seq1	http://amigo.geneontology.org/cgi-bin/amigo/term_details?term=GO:0008289
heterocycle catabolic process	GO:0046700	1	317	0.550647	0.792465	comp43126_c0_seq1	http://amigo.geneontology.org/cgi-bin/amigo/term_details?term=GO:0046700
cellular nitrogen compound catabolic process	GO:0044270	1	317	0.550647	0.792465	comp43126_c0_seq1	http://amigo.geneontology.org/cgi-bin/amigo/term_details?term=GO:0044270
Golgi vesicle transport	GO:0048193	1	319	0.552902	0.793611	comp59193_c0_seq1	http://amigo.geneontology.org/cgi-bin/amigo/term_details?term=GO:0048193
organic substance catabolic process	GO:1901575	5	1978	0.556598	0.796814	comp43126_c0_seq1|comp25256_c0_seq1|comp52316_c0_seq1|comp52316_c0_seq3|comp52316_c0_seq2	http://amigo.geneontology.org/cgi-bin/amigo/term_details?term=GO:1901575
protein autophosphorylation	GO:0046777	2	746	0.560655	0.799055	comp53563_c0_seq1|comp53563_c0_seq3	http://amigo.geneontology.org/cgi-bin/amigo/term_details?term=GO:0046777
tissue development	GO:0009888	3	1163	0.561101	0.799055	comp53563_c0_seq1|comp53563_c0_seq3|comp51002_c0_seq1	http://amigo.geneontology.org/cgi-bin/amigo/term_details?term=GO:0009888
aromatic compound catabolic process	GO:0019439	1	333	0.568376	0.807301	comp43126_c0_seq1	http://amigo.geneontology.org/cgi-bin/amigo/term_details?term=GO:0019439
molecular function regulator	GO:0098772	1	339	0.574842	0.81436	comp47831_c0_seq1	http://amigo.geneontology.org/cgi-bin/amigo/term_details?term=GO:0098772
organic cyclic compound catabolic process	GO:1901361	1	343	0.5791	0.816719	comp43126_c0_seq1	http://amigo.geneontology.org/cgi-bin/amigo/term_details?term=GO:1901361
heterocyclic compound binding	GO:1901363	14	5725	0.57951	0.816719	comp53563_c0_seq1|comp53563_c0_seq3|comp55236_c2_seq1|comp48078_c0_seq1|comp55236_c2_seq2|comp47831_c0_seq1|comp53516_c0_seq1|comp53516_c0_seq2|comp53516_c0_seq3|comp53516_c0_seq4|comp53516_c0_seq5|comp53516_c0_seq6|comp53516_c0_seq7|comp53516_c0_seq8	http://amigo.geneontology.org/cgi-bin/amigo/term_details?term=GO:1901363
organic cyclic compound binding	GO:0097159	14	5739	0.583113	0.819674	comp53563_c0_seq1|comp53563_c0_seq3|comp55236_c2_seq1|comp48078_c0_seq1|comp55236_c2_seq2|comp47831_c0_seq1|comp53516_c0_seq1|comp53516_c0_seq2|comp53516_c0_seq3|comp53516_c0_seq4|comp53516_c0_seq5|comp53516_c0_seq6|comp53516_c0_seq7|comp53516_c0_seq8	http://amigo.geneontology.org/cgi-bin/amigo/term_details?term=GO:0097159
protein transport	GO:0015031	3	1222	0.594312	0.832076	comp52316_c0_seq1|comp52316_c0_seq3|comp52316_c0_seq2	http://amigo.geneontology.org/cgi-bin/amigo/term_details?term=GO:0015031
signal transducer activity	GO:0004871	2	795	0.594995	0.832076	comp53563_c0_seq1|comp53563_c0_seq3	http://amigo.geneontology.org/cgi-bin/amigo/term_details?term=GO:0004871
multicellular organismal reproductive process	GO:0048609	1	360	0.596722	0.832197	comp48078_c0_seq1	http://amigo.geneontology.org/cgi-bin/amigo/term_details?term=GO:0048609
establishment of protein localization	GO:0045184	3	1229	0.598142	0.832197	comp52316_c0_seq1|comp52316_c0_seq3|comp52316_c0_seq2	http://amigo.geneontology.org/cgi-bin/amigo/term_details?term=GO:0045184
RNA modification	GO:0009451	1	364	0.600761	0.833708	comp48078_c0_seq1	http://amigo.geneontology.org/cgi-bin/amigo/term_details?term=GO:0009451
developmental process involved in reproduction	GO:0003006	5	2088	0.603952	0.836005	comp47831_c0_seq1|comp53563_c0_seq1|comp53563_c0_seq3|comp48078_c0_seq1|comp51002_c0_seq1	http://amigo.geneontology.org/cgi-bin/amigo/term_details?term=GO:0003006
intracellular organelle part	GO:0044446	10	4179	0.606104	0.836854	comp53516_c0_seq6|comp47831_c0_seq1|comp53516_c0_seq1|comp53516_c0_seq2|comp53516_c0_seq3|comp53516_c0_seq4|comp53516_c0_seq5|comp59193_c0_seq1|comp53516_c0_seq7|comp53516_c0_seq8	http://amigo.geneontology.org/cgi-bin/amigo/term_details?term=GO:0044446
protein folding	GO:0006457	1	373	0.609699	0.839687	comp47831_c0_seq1	http://amigo.geneontology.org/cgi-bin/amigo/term_details?term=GO:0006457
molecular transducer activity	GO:0060089	2	824	0.614351	0.841922	comp53563_c0_seq1|comp53563_c0_seq3	http://amigo.geneontology.org/cgi-bin/amigo/term_details?term=GO:0060089
organelle part	GO:0044422	10	4211	0.615503	0.841922	comp53516_c0_seq6|comp47831_c0_seq1|comp53516_c0_seq1|comp53516_c0_seq2|comp53516_c0_seq3|comp53516_c0_seq4|comp53516_c0_seq5|comp59193_c0_seq1|comp53516_c0_seq7|comp53516_c0_seq8	http://amigo.geneontology.org/cgi-bin/amigo/term_details?term=GO:0044422
reproductive system development	GO:0061458	4	1695	0.617513	0.841922	comp47831_c0_seq1|comp53563_c0_seq1|comp53563_c0_seq3|comp51002_c0_seq1	http://amigo.geneontology.org/cgi-bin/amigo/term_details?term=GO:0061458
reproductive structure development	GO:0048608	4	1695	0.617513	0.841922	comp47831_c0_seq1|comp53563_c0_seq1|comp53563_c0_seq3|comp51002_c0_seq1	http://amigo.geneontology.org/cgi-bin/amigo/term_details?term=GO:0048608
multicellular organism reproduction	GO:0032504	1	385	0.621307	0.844978	comp48078_c0_seq1	http://amigo.geneontology.org/cgi-bin/amigo/term_details?term=GO:0032504
hydrolase activity, hydrolyzing O-glycosyl compounds	GO:0004553	1	392	0.627918	0.851839	comp42297_c0_seq1	http://amigo.geneontology.org/cgi-bin/amigo/term_details?term=GO:0004553
mitochondrial part	GO:0044429	1	394	0.629786	0.852248	comp47831_c0_seq1	http://amigo.geneontology.org/cgi-bin/amigo/term_details?term=GO:0044429
protein localization	GO:0008104	3	1294	0.632557	0.853874	comp52316_c0_seq1|comp52316_c0_seq3|comp52316_c0_seq2	http://amigo.geneontology.org/cgi-bin/amigo/term_details?term=GO:0008104
reproductive process	GO:0022414	5	2165	0.635314	0.854973	comp47831_c0_seq1|comp53563_c0_seq1|comp53563_c0_seq3|comp48078_c0_seq1|comp51002_c0_seq1	http://amigo.geneontology.org/cgi-bin/amigo/term_details?term=GO:0022414
cellular macromolecule biosynthetic process	GO:0034645	10	4284	0.636515	0.854973	comp55236_c2_seq1|comp55236_c2_seq2|comp53516_c0_seq1|comp53516_c0_seq2|comp53516_c0_seq3|comp53516_c0_seq4|comp53516_c0_seq5|comp53516_c0_seq6|comp53516_c0_seq7|comp53516_c0_seq8	http://amigo.geneontology.org/cgi-bin/amigo/term_details?term=GO:0034645
ligase activity	GO:0016874	1	415	0.648839	0.86938	comp25256_c0_seq1	http://amigo.geneontology.org/cgi-bin/amigo/term_details?term=GO:0016874
ubiquitin-dependent protein catabolic process	GO:0006511	1	433	0.664388	0.875697	comp25256_c0_seq1	http://amigo.geneontology.org/cgi-bin/amigo/term_details?term=GO:0006511
cellular macromolecule metabolic process	GO:0044260	18	7756	0.66685	0.875697	comp53563_c0_seq1|comp53563_c0_seq3|comp55236_c2_seq1|comp25256_c0_seq1|comp48078_c0_seq1|comp51002_c0_seq1|comp55236_c2_seq2|comp47831_c0_seq1|comp53516_c0_seq1|comp53516_c0_seq2|comp53516_c0_seq3|comp53516_c0_seq4|comp53516_c0_seq5|comp53516_c0_seq6|comp53516_c0_seq7|comp53516_c0_seq8|comp52608_c0_seq1|comp52608_c0_seq2	http://amigo.geneontology.org/cgi-bin/amigo/term_details?term=GO:0044260
macromolecule biosynthetic process	GO:0009059	10	4396	0.667514	0.875697	comp55236_c2_seq1|comp55236_c2_seq2|comp53516_c0_seq1|comp53516_c0_seq2|comp53516_c0_seq3|comp53516_c0_seq4|comp53516_c0_seq5|comp53516_c0_seq6|comp53516_c0_seq7|comp53516_c0_seq8	http://amigo.geneontology.org/cgi-bin/amigo/term_details?term=GO:0009059
modification-dependent protein catabolic process	GO:0019941	1	437	0.667749	0.875697	comp25256_c0_seq1	http://amigo.geneontology.org/cgi-bin/amigo/term_details?term=GO:0019941
hydrolase activity, acting on glycosyl bonds	GO:0016798	1	438	0.668584	0.875697	comp42297_c0_seq1	http://amigo.geneontology.org/cgi-bin/amigo/term_details?term=GO:0016798
plasmodesma	GO:0009506	3	1368	0.669174	0.875697	comp57603_c0_seq1|comp53563_c0_seq1|comp53563_c0_seq3	http://amigo.geneontology.org/cgi-bin/amigo/term_details?term=GO:0009506
symplast	GO:0055044	3	1368	0.669174	0.875697	comp57603_c0_seq1|comp53563_c0_seq1|comp53563_c0_seq3	http://amigo.geneontology.org/cgi-bin/amigo/term_details?term=GO:0055044
modification-dependent macromolecule catabolic process	GO:0043632	1	439	0.669417	0.875697	comp25256_c0_seq1	http://amigo.geneontology.org/cgi-bin/amigo/term_details?term=GO:0043632
cell junction	GO:0030054	3	1369	0.66965	0.875697	comp57603_c0_seq1|comp53563_c0_seq1|comp53563_c0_seq3	http://amigo.geneontology.org/cgi-bin/amigo/term_details?term=GO:0030054
cell-cell junction	GO:0005911	3	1369	0.66965	0.875697	comp57603_c0_seq1|comp53563_c0_seq1|comp53563_c0_seq3	http://amigo.geneontology.org/cgi-bin/amigo/term_details?term=GO:0005911
single-organism cellular process	GO:0044763	22	9459	0.673916	0.879162	comp53563_c0_seq1|comp53563_c0_seq3|comp55236_c2_seq1|comp55236_c2_seq2|comp34491_c0_seq1|comp25256_c0_seq1|comp52316_c0_seq1|comp52316_c0_seq3|comp52316_c0_seq2|comp43126_c0_seq1|comp48078_c0_seq1|comp53516_c0_seq1|comp53516_c0_seq2|comp53516_c0_seq3|comp53516_c0_seq4|comp53516_c0_seq5|comp53516_c0_seq6|comp53516_c0_seq7|comp53516_c0_seq8|comp34491_c0_seq3|comp34491_c0_seq2|comp57603_c0_seq1	http://amigo.geneontology.org/cgi-bin/amigo/term_details?term=GO:0044763
protein serine/threonine kinase activity	GO:0004674	2	946	0.687995	0.895381	comp53563_c0_seq1|comp53563_c0_seq3	http://amigo.geneontology.org/cgi-bin/amigo/term_details?term=GO:0004674
catabolic process	GO:0009056	5	2330	0.697135	0.899415	comp43126_c0_seq1|comp25256_c0_seq1|comp52316_c0_seq1|comp52316_c0_seq3|comp52316_c0_seq2	http://amigo.geneontology.org/cgi-bin/amigo/term_details?term=GO:0009056
meristem development	GO:0048507	1	474	0.697285	0.899415	comp51002_c0_seq1	http://amigo.geneontology.org/cgi-bin/amigo/term_details?term=GO:0048507
response to salicylic acid	GO:0009751	1	479	0.701069	0.899415	comp48078_c0_seq1	http://amigo.geneontology.org/cgi-bin/amigo/term_details?term=GO:0009751
peptidyl-amino acid modification	GO:0018193	1	479	0.701069	0.899415	comp51002_c0_seq1	http://amigo.geneontology.org/cgi-bin/amigo/term_details?term=GO:0018193
response to jasmonic acid	GO:0009753	1	480	0.701821	0.899415	comp25256_c0_seq1	http://amigo.geneontology.org/cgi-bin/amigo/term_details?term=GO:0009753
Golgi apparatus part	GO:0044431	1	481	0.70257	0.899415	comp59193_c0_seq1	http://amigo.geneontology.org/cgi-bin/amigo/term_details?term=GO:0044431
cellular response to stimulus	GO:0051716	8	3665	0.702668	0.899415	comp53563_c0_seq1|comp53563_c0_seq3|comp25256_c0_seq1|comp55236_c2_seq1|comp55236_c2_seq2|comp34491_c0_seq1|comp34491_c0_seq3|comp34491_c0_seq2	http://amigo.geneontology.org/cgi-bin/amigo/term_details?term=GO:0051716
thylakoid	GO:0009579	1	496	0.713587	0.911247	comp47831_c0_seq1	http://amigo.geneontology.org/cgi-bin/amigo/term_details?term=GO:0009579
gametophyte development	GO:0048229	1	512	0.724889	0.922232	comp48078_c0_seq1	http://amigo.geneontology.org/cgi-bin/amigo/term_details?term=GO:0048229
proteolysis involved in cellular protein catabolic process	GO:0051603	1	513	0.72558	0.922232	comp25256_c0_seq1	http://amigo.geneontology.org/cgi-bin/amigo/term_details?term=GO:0051603
multi-organism reproductive process	GO:0044703	1	531	0.737732	0.934045	comp48078_c0_seq1	http://amigo.geneontology.org/cgi-bin/amigo/term_details?term=GO:0044703
response to chemical	GO:0042221	9	4250	0.74095	0.934045	comp53563_c0_seq1|comp53563_c0_seq3|comp48078_c0_seq1|comp25256_c0_seq1|comp55236_c2_seq1|comp55236_c2_seq2|comp34491_c0_seq1|comp34491_c0_seq3|comp34491_c0_seq2	http://amigo.geneontology.org/cgi-bin/amigo/term_details?term=GO:0042221
binding	GO:0005488	23	10273	0.741191	0.934045	comp53563_c0_seq1|comp53563_c0_seq3|comp55236_c2_seq1|comp55236_c2_seq2|comp25256_c0_seq1|comp52316_c0_seq1|comp52316_c0_seq3|comp52316_c0_seq2|comp47831_c0_seq1|comp43126_c0_seq1|comp48078_c0_seq1|comp53516_c0_seq1|comp53516_c0_seq2|comp53516_c0_seq3|comp53516_c0_seq4|comp53516_c0_seq5|comp53516_c0_seq6|comp53516_c0_seq7|comp53516_c0_seq8|comp52608_c0_seq1|comp52608_c0_seq2|comp58706_c0_seq1|com…	http://amigo.geneontology.org/cgi-bin/amigo/term_details?term=GO:0005488
primary metabolic process	GO:0044238	24	10700	0.741742	0.934045	comp53563_c0_seq1|comp53563_c0_seq3|comp55236_c2_seq1|comp55236_c2_seq2|comp25256_c0_seq1|comp52316_c0_seq1|comp52316_c0_seq3|comp52316_c0_seq2|comp47831_c0_seq1|comp43126_c0_seq1|comp42297_c0_seq1|comp48078_c0_seq1|comp53516_c0_seq1|comp53516_c0_seq2|comp53516_c0_seq3|comp53516_c0_seq4|comp53516_c0_seq5|comp53516_c0_seq6|comp53516_c0_seq7|comp53516_c0_seq8|comp52608_c0_seq1|comp52608_c0_seq2|com…	http://amigo.geneontology.org/cgi-bin/amigo/term_details?term=GO:0044238
cellular protein catabolic process	GO:0044257	1	540	0.743605	0.934229	comp25256_c0_seq1	http://amigo.geneontology.org/cgi-bin/amigo/term_details?term=GO:0044257
protein kinase activity	GO:0004672	2	1071	0.751034	0.941388	comp53563_c0_seq1|comp53563_c0_seq3	http://amigo.geneontology.org/cgi-bin/amigo/term_details?term=GO:0004672
protein catabolic process	GO:0030163	1	562	0.757413	0.947202	comp25256_c0_seq1	http://amigo.geneontology.org/cgi-bin/amigo/term_details?term=GO:0030163
response to oxidative stress	GO:0006979	1	585	0.771055	0.96205	comp25256_c0_seq1	http://amigo.geneontology.org/cgi-bin/amigo/term_details?term=GO:0006979
macromolecule localization	GO:0033036	3	1621	0.773889	0.963376	comp52316_c0_seq1|comp52316_c0_seq3|comp52316_c0_seq2	http://amigo.geneontology.org/cgi-bin/amigo/term_details?term=GO:0033036
embryo development ending in seed dormancy	GO:0009793	1	597	0.777865	0.966115	comp47831_c0_seq1	http://amigo.geneontology.org/cgi-bin/amigo/term_details?term=GO:0009793
post-embryonic development	GO:0009791	4	2133	0.783526	0.969495	comp47831_c0_seq1|comp53563_c0_seq1|comp53563_c0_seq3|comp51002_c0_seq1	http://amigo.geneontology.org/cgi-bin/amigo/term_details?term=GO:0009791
protein phosphorylation	GO:0006468	2	1148	0.78415	0.969495	comp53563_c0_seq1|comp53563_c0_seq3	http://amigo.geneontology.org/cgi-bin/amigo/term_details?term=GO:0006468
embryo development	GO:0009790	1	615	0.787702	0.971678	comp47831_c0_seq1	http://amigo.geneontology.org/cgi-bin/amigo/term_details?term=GO:0009790
adenyl nucleotide binding	GO:0030554	3	1680	0.793975	0.9772	comp47831_c0_seq1|comp53563_c0_seq1|comp53563_c0_seq3	http://amigo.geneontology.org/cgi-bin/amigo/term_details?term=GO:0030554
chloroplast stroma	GO:0009570	1	635	0.798123	0.97806	comp47831_c0_seq1	http://amigo.geneontology.org/cgi-bin/amigo/term_details?term=GO:0009570
cellular metabolic process	GO:0044237	23	10665	0.79827	0.97806	comp53563_c0_seq1|comp53563_c0_seq3|comp55236_c2_seq1|comp55236_c2_seq2|comp25256_c0_seq1|comp52316_c0_seq1|comp52316_c0_seq3|comp52316_c0_seq2|comp47831_c0_seq1|comp43126_c0_seq1|comp48078_c0_seq1|comp53516_c0_seq1|comp53516_c0_seq2|comp53516_c0_seq3|comp53516_c0_seq4|comp53516_c0_seq5|comp53516_c0_seq6|comp53516_c0_seq7|comp53516_c0_seq8|comp52608_c0_seq1|comp52608_c0_seq2|comp51002_c0_seq1|com…	http://amigo.geneontology.org/cgi-bin/amigo/term_details?term=GO:0044237
single-organism process	GO:0044699	26	11988	0.802271	0.980753	comp53563_c0_seq1|comp53563_c0_seq3|comp55236_c2_seq1|comp55236_c2_seq2|comp34491_c0_seq1|comp59193_c0_seq1|comp25256_c0_seq1|comp52316_c0_seq1|comp52316_c0_seq3|comp52316_c0_seq2|comp47831_c0_seq1|comp43126_c0_seq1|comp37858_c0_seq2|comp48078_c0_seq1|comp53516_c0_seq1|comp53516_c0_seq2|comp53516_c0_seq3|comp53516_c0_seq4|comp53516_c0_seq5|comp53516_c0_seq6|comp53516_c0_seq7|comp53516_c0_seq8|com…	http://amigo.geneontology.org/cgi-bin/amigo/term_details?term=GO:0044699
response to abscisic acid	GO:0009737	1	647	0.804128	0.98082	comp48078_c0_seq1	http://amigo.geneontology.org/cgi-bin/amigo/term_details?term=GO:0009737
plastid stroma	GO:0009532	1	653	0.807063	0.981905	comp47831_c0_seq1	http://amigo.geneontology.org/cgi-bin/amigo/term_details?term=GO:0009532
phosphotransferase activity, alcohol group as acceptor	GO:0016773	2	1214	0.809387	0.981905	comp53563_c0_seq1|comp53563_c0_seq3	http://amigo.geneontology.org/cgi-bin/amigo/term_details?term=GO:0016773
reproduction	GO:0000003	1	660	0.810432	0.981905	comp48078_c0_seq1	http://amigo.geneontology.org/cgi-bin/amigo/term_details?term=GO:0000003
cellular biosynthetic process	GO:0044249	13	6414	0.817313	0.98804	comp52316_c0_seq1|comp55236_c2_seq1|comp52316_c0_seq3|comp52316_c0_seq2|comp53516_c0_seq1|comp53516_c0_seq2|comp53516_c0_seq3|comp53516_c0_seq4|comp53516_c0_seq5|comp53516_c0_seq6|comp53516_c0_seq7|comp53516_c0_seq8|comp55236_c2_seq2	http://amigo.geneontology.org/cgi-bin/amigo/term_details?term=GO:0044249
nucleus	GO:0005634	19	9088	0.820053	0.989155	comp53516_c0_seq6|comp55236_c2_seq1|comp25256_c0_seq1|comp48078_c0_seq1|comp55236_c2_seq2|comp53516_c0_seq1|comp53516_c0_seq2|comp53516_c0_seq3|comp53516_c0_seq4|comp50496_c0_seq1|comp50496_c0_seq2|comp53516_c0_seq7|comp53516_c0_seq8|comp34491_c0_seq3|comp34491_c0_seq2|comp52608_c0_seq1|comp34491_c0_seq1|comp53516_c0_seq5|comp52608_c0_seq2	http://amigo.geneontology.org/cgi-bin/amigo/term_details?term=GO:0005634
cellular macromolecule catabolic process	GO:0044265	1	688	0.82333	0.990911	comp25256_c0_seq1	http://amigo.geneontology.org/cgi-bin/amigo/term_details?term=GO:0044265
cytosol	GO:0005829	3	1802	0.830796	0.997689	comp43126_c0_seq1|comp51002_c0_seq1|comp59193_c0_seq1	http://amigo.geneontology.org/cgi-bin/amigo/term_details?term=GO:0005829
organic substance metabolic process	GO:0071704	24	11440	0.839911	0.999907	comp53563_c0_seq1|comp53563_c0_seq3|comp55236_c2_seq1|comp55236_c2_seq2|comp25256_c0_seq1|comp52316_c0_seq1|comp52316_c0_seq3|comp52316_c0_seq2|comp47831_c0_seq1|comp43126_c0_seq1|comp42297_c0_seq1|comp48078_c0_seq1|comp53516_c0_seq1|comp53516_c0_seq2|comp53516_c0_seq3|comp53516_c0_seq4|comp53516_c0_seq5|comp53516_c0_seq6|comp53516_c0_seq7|comp53516_c0_seq8|comp52608_c0_seq1|comp52608_c0_seq2|com…	http://amigo.geneontology.org/cgi-bin/amigo/term_details?term=GO:0071704
single-organism metabolic process	GO:0044710	13	6578	0.842203	0.999907	comp43126_c0_seq1|comp52316_c0_seq1|comp52316_c0_seq3|comp52316_c0_seq2|comp57603_c0_seq1|comp53516_c0_seq1|comp53516_c0_seq2|comp53516_c0_seq3|comp53516_c0_seq4|comp53516_c0_seq5|comp53516_c0_seq6|comp53516_c0_seq7|comp53516_c0_seq8	http://amigo.geneontology.org/cgi-bin/amigo/term_details?term=GO:0044710
seed development	GO:0048316	1	739	0.844611	0.999907	comp47831_c0_seq1	http://amigo.geneontology.org/cgi-bin/amigo/term_details?term=GO:0048316
response to salt stress	GO:0009651	1	748	0.848091	0.999907	comp48078_c0_seq1	http://amigo.geneontology.org/cgi-bin/amigo/term_details?term=GO:0009651
response to alcohol	GO:0097305	1	752	0.849613	0.999907	comp48078_c0_seq1	http://amigo.geneontology.org/cgi-bin/amigo/term_details?term=GO:0097305
kinase activity	GO:0016301	2	1352	0.8538	0.999907	comp53563_c0_seq1|comp53563_c0_seq3	http://amigo.geneontology.org/cgi-bin/amigo/term_details?term=GO:0016301
fruit development	GO:0010154	1	767	0.855184	0.999907	comp47831_c0_seq1	http://amigo.geneontology.org/cgi-bin/amigo/term_details?term=GO:0010154
endoplasmic reticulum	GO:0005783	1	773	0.857355	0.999907	comp58706_c0_seq1	http://amigo.geneontology.org/cgi-bin/amigo/term_details?term=GO:0005783
purine nucleotide binding	GO:0017076	3	1925	0.862045	0.999907	comp47831_c0_seq1|comp53563_c0_seq1|comp53563_c0_seq3	http://amigo.geneontology.org/cgi-bin/amigo/term_details?term=GO:0017076
response to osmotic stress	GO:0006970	1	800	0.866726	0.999907	comp48078_c0_seq1	http://amigo.geneontology.org/cgi-bin/amigo/term_details?term=GO:0006970
organic substance biosynthetic process	GO:1901576	13	6773	0.868319	0.999907	comp52316_c0_seq1|comp55236_c2_seq1|comp52316_c0_seq3|comp52316_c0_seq2|comp53516_c0_seq1|comp53516_c0_seq2|comp53516_c0_seq3|comp53516_c0_seq4|comp53516_c0_seq5|comp53516_c0_seq6|comp53516_c0_seq7|comp53516_c0_seq8|comp55236_c2_seq2	http://amigo.geneontology.org/cgi-bin/amigo/term_details?term=GO:1901576
response to organic cyclic compound	GO:0014070	1	835	0.877964	0.999907	comp48078_c0_seq1	http://amigo.geneontology.org/cgi-bin/amigo/term_details?term=GO:0014070
organic substance transport	GO:0071702	3	2004	0.879333	0.999907	comp52316_c0_seq1|comp52316_c0_seq3|comp52316_c0_seq2	http://amigo.geneontology.org/cgi-bin/amigo/term_details?term=GO:0071702
organelle lumen	GO:0043233	1	849	0.882189	0.999907	comp47831_c0_seq1	http://amigo.geneontology.org/cgi-bin/amigo/term_details?term=GO:0043233
intracellular organelle lumen	GO:0070013	1	849	0.882189	0.999907	comp47831_c0_seq1	http://amigo.geneontology.org/cgi-bin/amigo/term_details?term=GO:0070013
single-organism transport	GO:0044765	5	3075	0.884905	0.999907	comp37858_c0_seq2|comp52316_c0_seq1|comp52316_c0_seq3|comp59193_c0_seq1|comp52316_c0_seq2	http://amigo.geneontology.org/cgi-bin/amigo/term_details?term=GO:0044765
membrane-enclosed lumen	GO:0031974	1	872	0.888816	0.999907	comp47831_c0_seq1	http://amigo.geneontology.org/cgi-bin/amigo/term_details?term=GO:0031974
single-organism localization	GO:1902578	5	3108	0.890191	0.999907	comp37858_c0_seq2|comp52316_c0_seq1|comp52316_c0_seq3|comp59193_c0_seq1|comp52316_c0_seq2	http://amigo.geneontology.org/cgi-bin/amigo/term_details?term=GO:1902578
response to lipid	GO:0033993	1	881	0.891306	0.999907	comp48078_c0_seq1	http://amigo.geneontology.org/cgi-bin/amigo/term_details?term=GO:0033993
macromolecule catabolic process	GO:0009057	1	896	0.895333	0.999907	comp25256_c0_seq1	http://amigo.geneontology.org/cgi-bin/amigo/term_details?term=GO:0009057
phosphorylation	GO:0016310	2	1528	0.896694	0.999907	comp53563_c0_seq1|comp53563_c0_seq3	http://amigo.geneontology.org/cgi-bin/amigo/term_details?term=GO:0016310
transferase activity, transferring phosphorus-containing groups	GO:0016772	2	1547	0.900549	0.999907	comp53563_c0_seq1|comp53563_c0_seq3	http://amigo.geneontology.org/cgi-bin/amigo/term_details?term=GO:0016772
biosynthetic process	GO:0009058	13	7121	0.906311	0.999907	comp52316_c0_seq1|comp55236_c2_seq1|comp52316_c0_seq3|comp52316_c0_seq2|comp53516_c0_seq1|comp53516_c0_seq2|comp53516_c0_seq3|comp53516_c0_seq4|comp53516_c0_seq5|comp53516_c0_seq6|comp53516_c0_seq7|comp53516_c0_seq8|comp55236_c2_seq2	http://amigo.geneontology.org/cgi-bin/amigo/term_details?term=GO:0009058
response to acid chemical	GO:0001101	2	1579	0.906738	0.999907	comp25256_c0_seq1|comp48078_c0_seq1	http://amigo.geneontology.org/cgi-bin/amigo/term_details?term=GO:0001101
ATP binding	GO:0005524	2	1579	0.906738	0.999907	comp53563_c0_seq1|comp53563_c0_seq3	http://amigo.geneontology.org/cgi-bin/amigo/term_details?term=GO:0005524
sequence-specific DNA binding transcription factor activity	GO:0003700	2	1582	0.907299	0.999907	comp55236_c2_seq1|comp55236_c2_seq2	http://amigo.geneontology.org/cgi-bin/amigo/term_details?term=GO:0003700
nucleic acid binding transcription factor activity	GO:0001071	2	1583	0.907486	0.999907	comp55236_c2_seq1|comp55236_c2_seq2	http://amigo.geneontology.org/cgi-bin/amigo/term_details?term=GO:0001071
hydrolase activity, acting on ester bonds	GO:0016788	1	976	0.914423	0.999907	comp48078_c0_seq1	http://amigo.geneontology.org/cgi-bin/amigo/term_details?term=GO:0016788
cellular catabolic process	GO:0044248	2	1644	0.918215	0.999907	comp43126_c0_seq1|comp25256_c0_seq1	http://amigo.geneontology.org/cgi-bin/amigo/term_details?term=GO:0044248
adenyl ribonucleotide binding	GO:0032559	2	1648	0.918876	0.999907	comp53563_c0_seq1|comp53563_c0_seq3	http://amigo.geneontology.org/cgi-bin/amigo/term_details?term=GO:0032559
Golgi apparatus	GO:0005794	1	1006	0.920648	0.999907	comp59193_c0_seq1	http://amigo.geneontology.org/cgi-bin/amigo/term_details?term=GO:0005794
proteolysis	GO:0006508	1	1027	0.924734	0.999907	comp25256_c0_seq1	http://amigo.geneontology.org/cgi-bin/amigo/term_details?term=GO:0006508
transition metal ion binding	GO:0046914	2	1704	0.927617	0.999907	comp47831_c0_seq1|comp43126_c0_seq1	http://amigo.geneontology.org/cgi-bin/amigo/term_details?term=GO:0046914
response to external biotic stimulus	GO:0043207	2	1711	0.928645	0.999907	comp53563_c0_seq1|comp53563_c0_seq3	http://amigo.geneontology.org/cgi-bin/amigo/term_details?term=GO:0043207
response to other organism	GO:0051707	2	1711	0.928645	0.999907	comp53563_c0_seq1|comp53563_c0_seq3	http://amigo.geneontology.org/cgi-bin/amigo/term_details?term=GO:0051707
cellular process	GO:0009987	26	13420	0.929059	0.999907	comp53563_c0_seq1|comp53563_c0_seq3|comp55236_c2_seq1|comp55236_c2_seq2|comp34491_c0_seq1|comp25256_c0_seq1|comp52316_c0_seq1|comp52316_c0_seq3|comp52316_c0_seq2|comp47831_c0_seq1|comp43126_c0_seq1|comp48078_c0_seq1|comp53516_c0_seq1|comp53516_c0_seq2|comp53516_c0_seq3|comp53516_c0_seq4|comp53516_c0_seq5|comp53516_c0_seq6|comp53516_c0_seq7|comp53516_c0_seq8|comp34491_c0_seq3|comp34491_c0_seq2|com…	http://amigo.geneontology.org/cgi-bin/amigo/term_details?term=GO:0009987
transferase activity	GO:0016740	5	3431	0.931758	0.999907	comp53563_c0_seq3|comp53563_c0_seq1|comp25256_c0_seq1|comp52608_c0_seq1|comp52608_c0_seq2	http://amigo.geneontology.org/cgi-bin/amigo/term_details?term=GO:0016740
response to biotic stimulus	GO:0009607	2	1750	0.934124	0.999907	comp53563_c0_seq1|comp53563_c0_seq3	http://amigo.geneontology.org/cgi-bin/amigo/term_details?term=GO:0009607
anion binding	GO:0043168	3	2381	0.937925	0.999907	comp53563_c0_seq1|comp53563_c0_seq3|comp58706_c0_seq1	http://amigo.geneontology.org/cgi-bin/amigo/term_details?term=GO:0043168
metabolic process	GO:0008152	24	12686	0.938735	0.999907	comp53563_c0_seq1|comp53563_c0_seq3|comp55236_c2_seq1|comp55236_c2_seq2|comp25256_c0_seq1|comp52316_c0_seq1|comp52316_c0_seq3|comp52316_c0_seq2|comp47831_c0_seq1|comp43126_c0_seq1|comp42297_c0_seq1|comp48078_c0_seq1|comp53516_c0_seq1|comp53516_c0_seq2|comp53516_c0_seq3|comp53516_c0_seq4|comp53516_c0_seq5|comp53516_c0_seq6|comp53516_c0_seq7|comp53516_c0_seq8|comp52608_c0_seq1|comp52608_c0_seq2|com…	http://amigo.geneontology.org/cgi-bin/amigo/term_details?term=GO:0008152
transport	GO:0006810	5	3539	0.942133	0.999907	comp37858_c0_seq2|comp52316_c0_seq1|comp52316_c0_seq3|comp59193_c0_seq1|comp52316_c0_seq2	http://amigo.geneontology.org/cgi-bin/amigo/term_details?term=GO:0006810
endomembrane system	GO:0012505	2	1815	0.942378	0.999907	comp58706_c0_seq1|comp59193_c0_seq1	http://amigo.geneontology.org/cgi-bin/amigo/term_details?term=GO:0012505
purine ribonucleoside triphosphate binding	GO:0035639	2	1823	0.943323	0.999907	comp53563_c0_seq1|comp53563_c0_seq3	http://amigo.geneontology.org/cgi-bin/amigo/term_details?term=GO:0035639
small molecule metabolic process	GO:0044281	4	3028	0.945646	0.999907	comp43126_c0_seq1|comp52316_c0_seq1|comp52316_c0_seq3|comp52316_c0_seq2	http://amigo.geneontology.org/cgi-bin/amigo/term_details?term=GO:0044281
purine ribonucleoside binding	GO:0032550	2	1874	0.94901	0.999907	comp53563_c0_seq1|comp53563_c0_seq3	http://amigo.geneontology.org/cgi-bin/amigo/term_details?term=GO:0032550
nucleoside binding	GO:0001882	2	1874	0.94901	0.999907	comp53563_c0_seq1|comp53563_c0_seq3	http://amigo.geneontology.org/cgi-bin/amigo/term_details?term=GO:0001882
purine nucleoside binding	GO:0001883	2	1874	0.94901	0.999907	comp53563_c0_seq1|comp53563_c0_seq3	http://amigo.geneontology.org/cgi-bin/amigo/term_details?term=GO:0001883
ribonucleoside binding	GO:0032549	2	1874	0.94901	0.999907	comp53563_c0_seq1|comp53563_c0_seq3	http://amigo.geneontology.org/cgi-bin/amigo/term_details?term=GO:0032549
purine ribonucleotide binding	GO:0032555	2	1892	0.950884	0.999907	comp53563_c0_seq1|comp53563_c0_seq3	http://amigo.geneontology.org/cgi-bin/amigo/term_details?term=GO:0032555
zinc ion binding	GO:0008270	1	1202	0.951553	0.999907	comp43126_c0_seq1	http://amigo.geneontology.org/cgi-bin/amigo/term_details?term=GO:0008270
response to stimulus	GO:0050896	12	7266	0.952343	0.999907	comp53563_c0_seq1|comp53563_c0_seq3|comp55236_c2_seq2|comp48078_c0_seq1|comp25256_c0_seq1|comp55236_c2_seq1|comp52316_c0_seq3|comp52316_c0_seq2|comp52316_c0_seq1|comp34491_c0_seq1|comp34491_c0_seq3|comp34491_c0_seq2	http://amigo.geneontology.org/cgi-bin/amigo/term_details?term=GO:0050896
ribonucleotide binding	GO:0032553	2	1921	0.953765	0.999907	comp53563_c0_seq1|comp53563_c0_seq3	http://amigo.geneontology.org/cgi-bin/amigo/term_details?term=GO:0032553
hydrolase activity	GO:0016787	4	3141	0.955055	0.999907	comp57603_c0_seq1|comp43126_c0_seq1|comp48078_c0_seq1|comp42297_c0_seq1	http://amigo.geneontology.org/cgi-bin/amigo/term_details?term=GO:0016787
nucleotide binding	GO:0000166	3	2567	0.955879	0.999907	comp47831_c0_seq1|comp53563_c0_seq1|comp53563_c0_seq3	http://amigo.geneontology.org/cgi-bin/amigo/term_details?term=GO:0000166
nucleoside phosphate binding	GO:1901265	3	2567	0.955879	0.999907	comp47831_c0_seq1|comp53563_c0_seq1|comp53563_c0_seq3	http://amigo.geneontology.org/cgi-bin/amigo/term_details?term=GO:1901265
carbohydrate derivative binding	GO:0097367	2	1955	0.956937	0.999907	comp53563_c0_seq1|comp53563_c0_seq3	http://amigo.geneontology.org/cgi-bin/amigo/term_details?term=GO:0097367
cellular lipid metabolic process	GO:0044255	1	1276	0.959788	0.999907	comp57603_c0_seq1	http://amigo.geneontology.org/cgi-bin/amigo/term_details?term=GO:0044255
small molecule binding	GO:0036094	3	2659	0.96284	0.999907	comp47831_c0_seq1|comp53563_c0_seq1|comp53563_c0_seq3	http://amigo.geneontology.org/cgi-bin/amigo/term_details?term=GO:0036094
non-membrane-bounded organelle	GO:0043228	1	1316	0.963641	0.999907	comp37858_c0_seq2	http://amigo.geneontology.org/cgi-bin/amigo/term_details?term=GO:0043228
intracellular non-membrane-bounded organelle	GO:0043232	1	1316	0.963641	0.999907	comp37858_c0_seq2	http://amigo.geneontology.org/cgi-bin/amigo/term_details?term=GO:0043232
membrane	GO:0016020	10	6525	0.965314	0.999907	comp53563_c0_seq1|comp53563_c0_seq3|comp53516_c0_seq1|comp53516_c0_seq2|comp53516_c0_seq3|comp53516_c0_seq4|comp53516_c0_seq5|comp53516_c0_seq6|comp53516_c0_seq7|comp53516_c0_seq8	http://amigo.geneontology.org/cgi-bin/amigo/term_details?term=GO:0016020
response to inorganic substance	GO:0010035	1	1335	0.965339	0.999907	comp25256_c0_seq1	http://amigo.geneontology.org/cgi-bin/amigo/term_details?term=GO:0010035
DNA binding	GO:0003677	2	2167	0.972479	0.999907	comp55236_c2_seq1|comp55236_c2_seq2	http://amigo.geneontology.org/cgi-bin/amigo/term_details?term=GO:0003677
single-organism catabolic process	GO:0044712	1	1503	0.977295	0.999907	comp43126_c0_seq1	http://amigo.geneontology.org/cgi-bin/amigo/term_details?term=GO:0044712
response to oxygen-containing compound	GO:1901700	2	2345	0.981204	0.999907	comp25256_c0_seq1|comp48078_c0_seq1	http://amigo.geneontology.org/cgi-bin/amigo/term_details?term=GO:1901700
response to external stimulus	GO:0009605	2	2345	0.981204	0.999907	comp53563_c0_seq1|comp53563_c0_seq3	http://amigo.geneontology.org/cgi-bin/amigo/term_details?term=GO:0009605
protein complex	GO:0043234	1	1591	0.981809	0.999907	comp59193_c0_seq1	http://amigo.geneontology.org/cgi-bin/amigo/term_details?term=GO:0043234
response to stress	GO:0006950	5	4311	0.983432	0.999907	comp52316_c0_seq1|comp25256_c0_seq1|comp48078_c0_seq1|comp52316_c0_seq3|comp52316_c0_seq2	http://amigo.geneontology.org/cgi-bin/amigo/term_details?term=GO:0006950
catalytic activity	GO:0003824	13	8684	0.984074	0.999907	comp53563_c0_seq1|comp53563_c0_seq3|comp52316_c0_seq1|comp25256_c0_seq1|comp48078_c0_seq1|comp51002_c0_seq1|comp52316_c0_seq3|comp52316_c0_seq2|comp57603_c0_seq1|comp43126_c0_seq1|comp42297_c0_seq1|comp52608_c0_seq1|comp52608_c0_seq2	http://amigo.geneontology.org/cgi-bin/amigo/term_details?term=GO:0003824
lipid metabolic process	GO:0006629	1	1648	0.984241	0.999907	comp57603_c0_seq1	http://amigo.geneontology.org/cgi-bin/amigo/term_details?term=GO:0006629
metal ion binding	GO:0046872	3	3202	0.986943	0.999907	comp47831_c0_seq1|comp43126_c0_seq1|comp48078_c0_seq1	http://amigo.geneontology.org/cgi-bin/amigo/term_details?term=GO:0046872
cation binding	GO:0043169	3	3220	0.987399	0.999907	comp47831_c0_seq1|comp43126_c0_seq1|comp48078_c0_seq1	http://amigo.geneontology.org/cgi-bin/amigo/term_details?term=GO:0043169
cytoplasm	GO:0005737	19	12037	0.988969	0.999907	comp53516_c0_seq6|comp55517_c0_seq6|comp43126_c0_seq1|comp58706_c0_seq1|comp25256_c0_seq1|comp48078_c0_seq1|comp51002_c0_seq1|comp47831_c0_seq1|comp53516_c0_seq1|comp53516_c0_seq2|comp53516_c0_seq3|comp53516_c0_seq4|comp53516_c0_seq5|comp59193_c0_seq1|comp53516_c0_seq7|comp53516_c0_seq8|comp37858_c0_seq2|comp52608_c0_seq1|comp52608_c0_seq2	http://amigo.geneontology.org/cgi-bin/amigo/term_details?term=GO:0005737
ion binding	GO:0043167	6	5222	0.990334	0.999907	comp53563_c0_seq1|comp53563_c0_seq3|comp58706_c0_seq1|comp48078_c0_seq1|comp47831_c0_seq1|comp43126_c0_seq1	http://amigo.geneontology.org/cgi-bin/amigo/term_details?term=GO:0043167
cytoplasmic part	GO:0044444	14	9730	0.991811	0.999907	comp53516_c0_seq6|comp43126_c0_seq1|comp58706_c0_seq1|comp51002_c0_seq1|comp47831_c0_seq1|comp53516_c0_seq1|comp53516_c0_seq2|comp53516_c0_seq3|comp53516_c0_seq4|comp53516_c0_seq5|comp59193_c0_seq1|comp53516_c0_seq7|comp53516_c0_seq8|comp55517_c0_seq6	http://amigo.geneontology.org/cgi-bin/amigo/term_details?term=GO:0044444
extracellular region	GO:0005576	2	2741	0.99207	0.999907	comp57603_c0_seq1|comp42297_c0_seq1	http://amigo.geneontology.org/cgi-bin/amigo/term_details?term=GO:0005576
defense response	GO:0006952	1	1980	0.993171	0.999907	comp48078_c0_seq1	http://amigo.geneontology.org/cgi-bin/amigo/term_details?term=GO:0006952
carbohydrate metabolic process	GO:0005975	1	1992	0.993375	0.999907	comp42297_c0_seq1	http://amigo.geneontology.org/cgi-bin/amigo/term_details?term=GO:0005975
macromolecular complex	GO:0032991	1	2258	0.99661	0.999907	comp59193_c0_seq1	http://amigo.geneontology.org/cgi-bin/amigo/term_details?term=GO:0032991
mitochondrion	GO:0005739	2	3270	0.997558	0.999907	comp47831_c0_seq1|comp55517_c0_seq6	http://amigo.geneontology.org/cgi-bin/amigo/term_details?term=GO:0005739
plasma membrane	GO:0005886	2	3437	0.998324	0.999907	comp53563_c0_seq1|comp53563_c0_seq3	http://amigo.geneontology.org/cgi-bin/amigo/term_details?term=GO:0005886
intracellular organelle	GO:0043229	25	16748	0.998373	0.999907	comp53516_c0_seq6|comp55236_c2_seq1|comp55236_c2_seq2|comp34491_c0_seq1|comp59193_c0_seq1|comp25256_c0_seq1|comp47831_c0_seq1|comp43126_c0_seq1|comp37858_c0_seq2|comp55517_c0_seq6|comp48078_c0_seq1|comp53516_c0_seq1|comp53516_c0_seq2|comp53516_c0_seq3|comp53516_c0_seq4|comp50496_c0_seq1|comp50496_c0_seq2|comp53516_c0_seq7|comp53516_c0_seq8|comp34491_c0_seq3|comp34491_c0_seq2|comp52608_c0_seq1|com…	http://amigo.geneontology.org/cgi-bin/amigo/term_details?term=GO:0043229
organelle	GO:0043226	25	16760	0.998395	0.999907	comp53516_c0_seq6|comp55236_c2_seq1|comp55236_c2_seq2|comp34491_c0_seq1|comp59193_c0_seq1|comp25256_c0_seq1|comp47831_c0_seq1|comp43126_c0_seq1|comp37858_c0_seq2|comp55517_c0_seq6|comp48078_c0_seq1|comp53516_c0_seq1|comp53516_c0_seq2|comp53516_c0_seq3|comp53516_c0_seq4|comp50496_c0_seq1|comp50496_c0_seq2|comp53516_c0_seq7|comp53516_c0_seq8|comp34491_c0_seq3|comp34491_c0_seq2|comp52608_c0_seq1|com…	http://amigo.geneontology.org/cgi-bin/amigo/term_details?term=GO:0043226
response to abiotic stimulus	GO:0009628	1	2656	0.998757	0.999907	comp48078_c0_seq1	http://amigo.geneontology.org/cgi-bin/amigo/term_details?term=GO:0009628
intracellular membrane-bounded organelle	GO:0043231	24	16477	0.998779	0.999907	comp53516_c0_seq6|comp55236_c2_seq1|comp55236_c2_seq2|comp34491_c0_seq1|comp59193_c0_seq1|comp25256_c0_seq1|comp47831_c0_seq1|comp43126_c0_seq1|comp55517_c0_seq6|comp48078_c0_seq1|comp53516_c0_seq1|comp53516_c0_seq2|comp53516_c0_seq3|comp53516_c0_seq4|comp50496_c0_seq1|comp50496_c0_seq2|comp53516_c0_seq7|comp53516_c0_seq8|comp34491_c0_seq3|comp34491_c0_seq2|comp52608_c0_seq1|comp52608_c0_seq2|com…	http://amigo.geneontology.org/cgi-bin/amigo/term_details?term=GO:0043231
membrane-bounded organelle	GO:0043227	24	16488	0.998795	0.999907	comp53516_c0_seq6|comp55236_c2_seq1|comp55236_c2_seq2|comp34491_c0_seq1|comp59193_c0_seq1|comp25256_c0_seq1|comp47831_c0_seq1|comp43126_c0_seq1|comp55517_c0_seq6|comp48078_c0_seq1|comp53516_c0_seq1|comp53516_c0_seq2|comp53516_c0_seq3|comp53516_c0_seq4|comp50496_c0_seq1|comp50496_c0_seq2|comp53516_c0_seq7|comp53516_c0_seq8|comp34491_c0_seq3|comp34491_c0_seq2|comp52608_c0_seq1|comp52608_c0_seq2|com…	http://amigo.geneontology.org/cgi-bin/amigo/term_details?term=GO:0043227
cell	GO:0005623	31	20720	0.999427	0.999907	comp53563_c0_seq1|comp53563_c0_seq3|comp53516_c0_seq6|comp55236_c2_seq1|comp55236_c2_seq2|comp34491_c0_seq1|comp59193_c0_seq1|comp25256_c0_seq1|comp52316_c0_seq1|comp52316_c0_seq3|comp52316_c0_seq2|comp47831_c0_seq1|comp43126_c0_seq1|comp37858_c0_seq2|comp55517_c0_seq6|comp48078_c0_seq1|comp53516_c0_seq1|comp53516_c0_seq2|comp53516_c0_seq3|comp53516_c0_seq4|comp50496_c0_seq1|comp50496_c0_seq2|com…	http://amigo.geneontology.org/cgi-bin/amigo/term_details?term=GO:0005623
cell periphery	GO:0071944	2	3992	0.999527	0.999907	comp53563_c0_seq1|comp53563_c0_seq3	http://amigo.geneontology.org/cgi-bin/amigo/term_details?term=GO:0071944
intracellular part	GO:0044424	26	18787	0.999741	0.999907	comp53516_c0_seq6|comp55236_c2_seq1|comp55236_c2_seq2|comp34491_c0_seq1|comp59193_c0_seq1|comp25256_c0_seq1|comp47831_c0_seq1|comp43126_c0_seq1|comp37858_c0_seq2|comp55517_c0_seq6|comp48078_c0_seq1|comp53516_c0_seq1|comp53516_c0_seq2|comp53516_c0_seq3|comp53516_c0_seq4|comp50496_c0_seq1|comp50496_c0_seq2|comp53516_c0_seq7|comp53516_c0_seq8|comp34491_c0_seq3|comp34491_c0_seq2|comp52608_c0_seq1|com…	http://amigo.geneontology.org/cgi-bin/amigo/term_details?term=GO:0044424
intracellular	GO:0005622	26	18810	0.999748	0.999907	comp53516_c0_seq6|comp55236_c2_seq1|comp55236_c2_seq2|comp34491_c0_seq1|comp59193_c0_seq1|comp25256_c0_seq1|comp47831_c0_seq1|comp43126_c0_seq1|comp37858_c0_seq2|comp55517_c0_seq6|comp48078_c0_seq1|comp53516_c0_seq1|comp53516_c0_seq2|comp53516_c0_seq3|comp53516_c0_seq4|comp50496_c0_seq1|comp50496_c0_seq2|comp53516_c0_seq7|comp53516_c0_seq8|comp34491_c0_seq3|comp34491_c0_seq2|comp52608_c0_seq1|com…	http://amigo.geneontology.org/cgi-bin/amigo/term_details?term=GO:0005622
cell part	GO:0044464	28	20656	0.999907	0.999907	comp53563_c0_seq1|comp53563_c0_seq3|comp53516_c0_seq6|comp55236_c2_seq1|comp55236_c2_seq2|comp34491_c0_seq1|comp59193_c0_seq1|comp25256_c0_seq1|comp47831_c0_seq1|comp43126_c0_seq1|comp37858_c0_seq2|comp55517_c0_seq6|comp48078_c0_seq1|comp53516_c0_seq1|comp53516_c0_seq2|comp53516_c0_seq3|comp53516_c0_seq4|comp50496_c0_seq1|comp50496_c0_seq2|comp53516_c0_seq7|comp53516_c0_seq8|comp34491_c0_seq3|com…	http://amigo.geneontology.org/cgi-bin/amigo/term_details?term=GO:0044464
