# Supplementary material for: Characterization and comparative profiling of the small RNA transcriptomes in two phases of flowering in Cymbidium ensifolium
Source: BMC Genomics. 2015 Aug 20;16(1):622. doi: 10.1186/s12864-015-1764-1 (PMC4546042; doi:10.1186/s12864-015-1764-1)
Supplement: Additional file 9: — The KEGG pathway enrichment of the target genes. The genes were targeted by differently expressed miRNA between two floral development phases in C. ensifolium. [file 12864_2015_1764_MOESM9_ESM.xlsx]

## Sheet: Sheet1
Additional file 9 The KEGG pathway enrichment of the target genes. The genes were targeted by differently expressed miRNA between two floral development phases in C. ensifolium.
Term	KEGG ID	Input number	Background number	P-Value	Corrected P-Value	Enrichment Factor	Input	Hyperlink
Arginine and proline metabolism	ath00330	3	75	0.000255721	0.00143415	0.04	comp52316_c0_seq1|comp52316_c0_seq3|comp52316_c0_seq2	http://www.genome.jp/kegg-bin/show_pathway?ath00330/ath:AT3G02470%09red
Cysteine and methionine metabolism	ath00270	3	99	0.000563316	0.00276076	0.030303	comp52316_c0_seq1|comp52316_c0_seq3|comp52316_c0_seq2	http://www.genome.jp/kegg-bin/show_pathway?ath00270/ath:AT3G02470%09red
Sphingolipid metabolism	ath00600	1	26	0.0432542	0.120053	0.0384615	comp57603_c0_seq1	http://www.genome.jp/kegg-bin/show_pathway?ath00600/ath:AT2G38010%09red
Circadian rhythm - plant	ath04712	1	36	0.0588226	0.155337	0.0277778	comp47037_c0_seq1	http://www.genome.jp/kegg-bin/show_pathway?ath04712/ath:AT5G24470%09red
Photosynthesis	ath00195	1	77	0.120195	0.2823	0.012987	comp50153_c0_seq2	http://www.genome.jp/kegg-bin/show_pathway?ath00195/ath:ArthCp021%09red
RNA degradation	ath03018	1	111	0.168211	0.350601	0.00900901	comp48078_c0_seq1	http://www.genome.jp/kegg-bin/show_pathway?ath03018/ath:AT1G55870%09red
Metabolic pathways	ath01100	5	1861	0.175554	0.357683	0.00268673	comp57603_c0_seq1|comp52316_c0_seq1|comp52316_c0_seq3|comp50153_c0_seq2|comp52316_c0_seq2	http://www.genome.jp/kegg-bin/show_pathway?ath01100/ath:ArthCp021%09red/ath:AT3G02470%09red/ath:AT2G38010%09red
Endocytosis	ath04144	1	117	0.176424	0.357936	0.00854701	comp25256_c0_seq1	http://www.genome.jp/kegg-bin/show_pathway?ath04144/ath:AT4G12570%09red
Ubiquitin mediated proteolysis	ath04120	1	149	0.218954	0.417681	0.00671141	comp25256_c0_seq1	http://www.genome.jp/kegg-bin/show_pathway?ath04120/ath:AT4G12570%09red
